# Supplementary material for: Histone acetylation homeodynamics navigates cell survival and apoptosis
Source: Nat Commun. 2025 Dec 12;16:11358. doi: 10.1038/s41467-025-66405-4 (PMC12728225; doi:10.1038/s41467-025-66405-4)
Supplement: Supplementary file 4 — Source data [file 41467_2025_66405_MOESM4_ESM.xlsx]

## Sheet: Fig 1
Fig. 1a	Pupation rate (percentage)
	time (h AEL)	ppl>wt			average	ppl>CtBP-i			average
	120	4.54545	10	3.84615	6.13054	0	0	0	0
	132	86.3636	60	53.8462	66.7366	4.34783	4.7619	6.89655	5.33543
	144	100	90	100	96.6667	21.7391	23.8095	31.0345	25.5277
	156	100	100	100	100	73.913	71.4286	75.8621	73.7346
	168	100	100	100	100	82.6087	90.4762	96.5517	89.8789
	180	100	100	100	100	91.3043	95.2381	100	95.5142
	192	100	100	100	100	100	100	100	100
	204	100	100	100	100	100	100	100	100
	216	100	100	100	100	100	100	100	100
	228	100	100	100	100	100	100	100	100
	240	100	100	100	100	100	100	100	100
Fig. 1b	Lethality rate (percentage)
		Lavar			average	STDEV	t test	Pupa			average	STDEV	t test
	ppl>wt	0	0	0	0	0	0.017133	0	0	0	0	0	0.000786842
	ppl>CtBP-i	15	40	35	30	13.2288		85	60	65	70	13.2288
Fig. 1e	Caspase 3 activity (U/μg)
	ppl>wt			average	STDEV	ppl>CtBP-i			average	STDEV	t test
	997.338	853.018	992.45	947.602	81.9485	2175.26	1636.29	1976.78	1929.44	272.59	0.00394354
Fig. 1i'	Nuclear area (clone cells/none clone cells)
		none clone cells						average	STDEV	ANOVA	clone cells						average	STDEV	ANOVA
	wt	0.974011	0.985648	1.02017	1.01513	0.999224	1.00582	1	0.016081	e	1.01552	0.982545	1.01668	0.999612	1.00272	1.0159	1.0055	0.0122672	e
	CtBP-i	0.990741	0.978395	1.04051	1.02006	0.973765	0.996528	1	0.0234389	e	0.605324	0.603781	0.600309	0.645448	0.652006	0.587191	0.615677	0.0241607	b
	UAS-E93	0.945824	1.04713	1.01428	0.968903	0.999413	1.02445	1	0.0339745	e	0.433014	0.402112	0.453354	0.503031	0.461177	0.4115	0.444031	0.0336619	a
	CtBP-i&E93-i	0.990709	1.03031	0.98648	1.00609	0.979945	1.00647	1	0.0166771	e	0.793875	0.712757	0.775037	0.749279	0.738899	0.708144	0.746332	0.0309135	c
	CtBP-i&UAS-Diap1	1.00283	1.01518	1.01055	0.971576	1.00669	0.993183	1	0.0144263	e	0.853891	0.813376	0.835756	0.851576	0.894791	0.8809	0.855048	0.0269875	d
Fig. 1k'	Fluorescence intensity (clone cells/none clone cells)
		wt				average	STDEV	ANOVA	CtBP-i				average	STDEV	ANOVA	UAS-E93				average	STDEV	ANOVA	CtBP-i&E93-i				average	STDEV	ANOVA	CtBP-i&UAS-Diap1				average	STDEV	ANOVA
	A-cas3	1.0588	1.0377	1.0856	0.9815	1.0409	0.0441856	a	1.9598	2.0356	1.9678	2.1578	2.03025	0.0915803	c	2.7823	2.6537	2.7739	2.8032	2.75327	0.0675167	d	1.4148	1.5178	1.4391	1.4486	1.45507	0.0441725	b	1.0139	1.1178	1.0679	1.1037	1.07583	0.0463193	a
	Cyt-c	0.9697	1.0729	1.0243	1.1298	1.04917	0.0683089	a	1.8613	1.9478	1.7896	1.8034	1.85052	0.0719054	c	2.209	2.3783	2.4019	2.2781	2.31683	0.0897084	d	1.2196	1.2285	1.3578	1.3382	1.28602	0.0721001	b	1.1121	1.2073	1.0628	1.1832	1.14135	0.0661475	a
Fig. 1m'	Fluorescence intensity (P boundary/A boundary)
		wt				average	STDEV	ANOVA	CtBP-i				average	STDEV	ANOVA	UAS-E93				average	STDEV	ANOVA	CtBP-i&E93-i				average	STDEV	ANOVA	CtBP-i&UAS-Diap1				average	STDEV	ANOVA
	A-cas3	1.0128	1.0472	0.9471	0.9571	0.99105	0.0472937	a	1.9598	2.0356	1.9678	2.1578	2.03025	0.0915803	d	2.7823	2.6537	2.7739	2.8032	2.75327	0.0675167	e	1.4148	1.5178	1.4391	1.4486	1.45507	0.0441725	c	1.0139	1.1178	1.0679	1.1037	1.07583	0.0463193	b

## Sheet: Fig2
Fig. 2b'	Nuclear area (clone cells/none clone cells)
		none clone cells						average	STDEV	ANOVA	clone cells						average	STDEV	ANOVA
	wt	0.985226	0.994946	1.0035	1.01011	0.988725	1.0175	1	0.0125816	d	1.00428	1.00078	1.01166	1.00739	0.985226	0.995723	1.00084	0.00940021	d
	HDAC3-i	0.98662	0.994764	1.02152	1.00407	0.988171	1.00485	1	0.0130364	d	0.538685	0.566608	0.577468	0.511926	0.553035	0.539849	0.547928	0.0232141	a
	HDAC3-i&E93-i	0.97176	0.997292	1.01896	0.998453	1.01896	0.994584	1	0.0176364	d	0.803482	0.765957	0.758607	0.717215	0.745068	0.792263	0.763765	0.0314244	b
	HDAC3-i&UAS-Diap1	1.00188	1.00653	0.974316	1.02206	1.01352	0.981691	1	0.0184965	d	0.884648	0.918419	0.881542	0.888141	0.909879	0.877661	0.893382	0.0166739	c
Fig. 2c	mRNA (fold change/Ctrl)
		ppl>wt			average	STDEV	ppl>HDAC3 RNAi			average	STDEV	t test
	HDAC3	0.810803	1.02923	1.15996	1	0.176406	0.368435	0.337728	0.410238	0.372134	0.0363962	0.00379469
	E93	0.976303	1.09434	0.929353	1	0.0850104	6.06238	5.00673	4.19695	5.08869	0.935409	0.00165743
	rpr	0.649097	0.795999	1.5549	1	0.486142	6.66432	7.06814	10.5642	8.09888	2.14454	0.00501942
	hid	0.806025	0.782838	1.41114	1	0.356243	6.19644	4.65045	2.76319	4.5367	1.71945	0.0251566
	grim	1.1541	0.745323	1.10058	1	0.222174	2.68369	3.58546	3.87827	3.38247	0.622623	0.00335678
	Diap1	0.96649	0.722151	1.31136	1	0.29603	3.35811	4.85919	1.98731	3.40154	1.43644	0.0470499
Fig. 2d'	Fluorescence intensity (clone cells/none clone cells)
		HDAC3-i				average	STDEV	ANOVA	HDAC3-i&E93-i				average	STDEV	ANOVA	HDAC3-i&UAS-Diap1				average	STDEV	ANOVA
	A-cas3	2.18671	2.2674	1.9673	2.0367	2.11453	0.137008	c	1.52283	1.4836	1.3895	1.4468	1.46068	0.0567085	b	1.12298	1.2784	1.1639	1.2037	1.19224	0.0662203	a
	Cyt-c	1.91968	2.1893	1.8945	1.9478	1.98782	0.136073	c	1.34502	1.3729	1.4298	1.4075	1.38881	0.0374159	b	1.10713	1.2582	1.1582	1.0275	1.13776	0.0966419	a
Fig. 2f

## Sheet: Fig3
Fig. 3a'	Fluorescence intensity (clone cells/none clone cells)
		wt				average	STDEV	ANOVA	P300-i				average	STDEV	ANOVA	P300-i&UAS-E93				average	STDEV	ANOVA
	A-cas3	1.0338	1.1045	0.9487	0.9812	1.01705	0.0680319	b	0.6168	0.5579	0.6128	0.5872	0.593675	0.0272171	a	1.121	1.1673	1.1839	1.0718	1.136	0.0504009	b
	Cyt-c	1.0054	0.9421	1.0782	0.9764	1.00053	0.0578869	b	0.4911	0.5472	0.4697	0.5129	0.505225	0.0330774	a	1.1543	1.1743	1.0826	1.2037	1.15373	0.051575	b
Fig. 3c'	Nuclear area (clone cells/none clone cells)
		clone cells						average	STDEV	ANOVA	none clone cells						average	STDEV	ANOVA
	UAS-P300	0.984814	1.00728	1.00187	0.986478	0.99688	1.02268	1	0.0140987	d	0.448929	0.469316	0.491367	0.439775	0.465987	0.45517	0.461757	0.018127	a
	UAS-P300&E93-i	0.998254	0.974879	1.03211	0.982536	1.01115	1.00107	1	0.0204713	d	0.748388	0.73388	0.766926	0.743552	0.787883	0.762896	0.757254	0.0193712	b
	UAS-P300&UAS-Diap1	0.9996	0.9844	1.0028	0.9752	1.0276	1.0104	1	0.018635	d	0.8708	0.8756	0.842	0.8584	0.8792	0.8912	0.869533	0.017224	c
Fig. 3d'	Fluorescence intensity (clone cells/none clone cells)
		UAS-P300				average	STDEV	ANOVA	UAS-P300&E93-i				average	STDEV	ANOVA	UAS-P300&UAS-Diap1				average	STDEV	ANOVA
	A-cas3	2.2603	2.0781	2.1508	2.2317	2.18023	0.0823752	c	1.3378	1.3918	1.4109	1.4073	1.38695	0.0337983	b	1.0538	1.1298	1.0826	1.1098	1.094	0.0330519	a
	Cyt-c	1.9632	2.1836	2.0745	2.1591	2.0951	0.0995828	c	1.3153	1.382	1.3719	1.3351	1.35107	0.0312255	b	1.06	1.2189	1.1028	1.2279	1.1524	0.0839055	a
Fig. 3g	Dual luciferase activities/Ctrl
		Ctrl			average	STDEV	20E			average	STDEV	t test
	R1	1.04013	1.11143	0.848443	1	0.136008	73.6308	68.4043	95.5455	79.1935	14.4003	0.000712438
	R2	1.52758	0.932177	1.06782	1.17586	0.312061	0.98872	1.41199	1.62041	1.34037	0.321877	0.559591
	R3	0.949853	1.09686	0.95329	1	0.0838982	0.753387	0.427034	0.57172	0.584047	0.163525	0.0172487
	R4	0.947674	1.04855	1.00377	1	0.0505457	1.05456	0.945072	1.50659	1.16874	0.297664	0.387853
	R5	0.668484	0.940348	1.39117	1	0.365016	1.24008	1.07408	0.869558	1.06124	0.185592	0.808397
Fig. 3h	% Input
		peak R1
		tub>wt			average	STDEV	tub>P300-i			average	STDEV	t test
	anti-IgG	0.000352	0.000379	0.000765	0.000498667	0.000231046	0.000671	0.001192	0.000942	0.000935	0.000260571	0.0957963
	anti-EcR	0.024484	0.029218	0.036096	0.0299327	0.0058389	0.009214	0.016723	0.011422	0.012453	0.00385921	0.0123916
		peak R3
		tub>wt			average	STDEV	tub>P300-i			average	STDEV	t test
	anti-IgG	0.015603	0.019077	0.012413	0.0156977	0.00333301	0.018815	0.032758	0.047961	0.033178	0.0145775	0.112891
	anti-Poll	0.459456	0.542615	0.357992	0.453354	0.0924626	0.141414	0.16471	0.092014	0.132713	0.0371209	0.00507702

## Sheet: Fig4
Fig. 4c	Nuclear area
		Nuclear area/control												average	STDEV	ANOVA
	ppl>wt;E93-/-	0.995544	0.969007	0.980667	1.01203	1.00439	0.989512	1.01645	1.03615	0.985492	0.980667	1.01163	1.01846	1	0.018855	c
	ppl>CtBP-i;E93-/-	0.685542	0.707254	0.738214	0.772793	0.745451	0.714894	0.733389	0.721729	0.764349	0.707254	0.741431	0.7354	0.730642	0.02379	a
	ppl>CtBP-i;UAS-Diap1;E93-/-	0.884972	0.872106	0.911509	0.881354	0.920355	0.852404	0.899849	0.909097	0.888189	0.861652	0.880147	0.875322	0.886413	0.0196733	b
	ppl>HDAC3-i;E93-/-	0.664634	0.688357	0.61156	0.591054	0.533959	0.642922	0.646138	0.692377	0.659005	0.610353	0.566527	0.552454	0.621612	0.0503564	a
	ppl>HDAC3-i;UAS-Diap1;E93-/-	0.888189	0.875322	0.918747	0.847579	0.884972	0.863662	0.880952	0.908293	0.858837	0.896231	0.876529	0.89221	0.882627	0.0194167	b
	Gal80ts,ppl>wt;E93-/-	0.972223	0.995946	0.989512	1.01324	0.998358	0.980667	1.00962	0.999966	0.977048	1.03012	0.971419	1.00198	0.995007	0.0170731	b
	Gal80ts,ppl>UAS-P300;E93-/-	0.411325	0.388005	0.594672	0.637695	0.366695	0.412129	0.469626	0.413738	0.295929	0.333322	0.298341	0.607539	0.435751	0.113397	a
	Gal80ts,ppl>UAS-P300;UAS-Diap1;E93-/-	0.972223	0.948903	0.969409	0.955336	1.00037	0.936438	0.950511	0.947696	0.965388	0.925984	0.935232	0.964584	0.956006	0.0192316	b
Fig. 4d'	Fluorescence intensity (clone cells/none clone cells)
		CtBP-i;E93-/-				average	STDEV	CtBP-i&UAS-Diap1;E93-/-				average	STDEV	t test	HDAC3-i;E93-/-				average	STDEV	HDAC3-i&UAS-Diap1;E93-/-				average	STDEV	t test	UAS-P300;E93-/-				average	STDEV	UAS-P300&UAS-Diap1;E93-/-				average	STDEV	t test
	A-cas3	1.43409	1.4489	1.5298	1.5639	1.49417	0.0626911	0.997481	1.1829	1.0766	0.9829	1.05997	0.0917115	0.000231278	1.64833	1.6679	1.5298	1.5961	1.61053	0.0617684	1.03044	0.9247	1.1193	1.0728	1.03681	0.0830845	3.21289e-05	1.5908	1.6289	1.6412	1.5876	1.61212	0.026976	1.02913	0.9267	1.1782	0.9722	1.02656	0.109435	4.65332e-05
	Cyt-c	1.48332	1.3968	1.4027	1.4426	1.43135	0.0401745	1.02532	1.1654	1.0519	0.9726	1.05381	0.0813686	0.000163458	1.6062	1.5724	1.6477	1.5512	1.59437	0.0421515	1.15681	1.0822	1.0762	1.1088	1.106	0.0367141	2.25343e-06	1.66481	1.5277	1.6138	1.5918	1.59953	0.0568179	1.0014	1.1926	1.0824	0.9278	1.05105	0.113542	0.000132446
Fig. 4e	mRNA (fold change/Ctrl)
		ppl-gal4>wt; E93KO			average	STDEV	ppl-gal4>CtBP RNAi; E93KO			average	STDEV	t test	ppl-gal4>HDAC3 RNAi; E93KO			average	STDEV	t test
	rpr	1.21402	1.20296	0.583023	1	0.361155	3.53481	4.072	3.40901	3.67194	0.352124	1.30912e-05	7.07693	9.88106	10.3493	9.10245	1.76971	0.00147908
	hid	1.41328	1.01314	0.573584	1	0.420001	4.2015	7.34126	8.45115	6.66464	2.20414	0.000300243	4.42417	6.02736	7.92161	6.12438	1.75074	0.00787394
	grim	0.63881	1.21893	1.14226	1	0.31514	0.708416	0.67328	0.583161	0.654952	0.0646075	0.0420528	0.437963	0.360781	0.436714	0.411819	0.0442049	0.0328577
	Diap1	0.872847	0.923531	1.20362	1	0.178153	3.00929	2.51739	1.7375	2.42139	0.641306	0.0208564	3.35227	3.05715	2.4536	2.95434	0.458072	0.00232964
Fig. 4f	mRNA (fold change/Ctrl)
		Gal80ts; ppl-gal4>wt; E93KO			average	STDEV	Gal80ts; ppl-gal4>P300; E93KO			average	STDEV	t test
	rpr	1.44782	0.962138	0.59004	1	0.430143	5.3356	4.11713	4.11713	4.52328	0.703483	0.00177799
	hid	1.21871	0.708866	1.07243	1	0.262524	4.0275	3.18163	2.06063	3.08992	0.986635	0.0238946
	grim	1.0486	0.618652	1.33275	1	0.359521	1.00708	1.15194	0.702762	0.953926	0.229257	0.86065
	Diap1	1.13685	0.880192	0.982957	1	0.129175	3.03678	2.79038	3.61023	3.1458	0.420657	0.00107648
Fig. 4i	% Input
		rpr H3K14/H4K8ac region
		tub-gal4>wt; E93KO			average	STDEV	tub-gal4>CtBP RNAi; E93KO			average	STDEV	t test	tub-gal4>HDAC3 RNAi; E93KO			average	STDEV	t test	tub-gal4>wt; E93KO			average	STDEV	tub-gal4>P300-i; E93KO			average	STDEV	t test
	anti-IgG	0.00120897	0.000885021	0.0034195	0.00183783	0.00137931	0.00210495	0.00161752	0.000792116	0.00150486	0.000663627	0.725472	0.0012868	0.00210495	0.00255582	0.00198252	0.000643307	0.877195	0.00225603	0.00361447	0.00184521	0.0025719	0.000925961	0.00255582	0.00259149	0.00179475	0.00231402	0.000450054	0.686774
	anti-H3K14ac	0.0180482	0.027356	0.0309911	0.0254651	0.00667543	0.0920142	0.103521	0.118915	0.104817	0.013497	0.000799336	0.130128	0.134717	0.14539	0.136745	0.00783068	4.7827e-05	0.428688	0.37579	0.318199	0.374226	0.0552613	0.114071	0.101391	0.089498	0.101653	0.0122884	0.00112996
	anti-H4K8ac	0.00853733	0.0102944	0.00934234	0.00939135	0.000879549	0.0438281	0.0325319	0.0281251	0.0348284	0.00809948	0.00566259	0.0408931	0.0528483	0.0673583	0.0536999	0.0132532	0.00445605	0.141414	0.14742	0.0972606	0.128698	0.0273908	0.0641681	0.0742225	0.0450603	0.0611503	0.0148135	0.0198243
Fig. 4j	% Input
		hid H3K14/H4K8ac region
		tub-gal4>wt; E93KO			average	STDEV	tub-gal4>CtBP RNAi; E93KO			average	STDEV	t test	tub-gal4>HDAC3 RNAi; E93KO			average	STDEV	t test	tub-gal4>wt; E93KO			average	STDEV	tub-gal4>P300-i; E93KO			average	STDEV	t test
	anti-IgG	0.001031	0.000873	0.000776	0.000893333	0.00012871	0.000478	0.000776	0.000635	0.000629667	0.000149072	0.0812435	0.000505	0.000604	0.000319	0.000476	0.000144696	0.0202514	0.007031	0.006792	0.005329	0.006384	0.000921439	0.009024	0.008478	0.007694	0.00839867	0.00066854	0.037467
	anti-H3K14ac	0.032307	0.030353	0.019614	0.0274247	0.00683443	0.193178	0.211393	0.143388	0.182653	0.035203	0.00169298	0.262066	0.278935	0.239484	0.260162	0.0197943	4.29202e-05	0.397217	0.459456	0.345798	0.400824	0.0569148	0.170518	0.139467	0.15368	0.154555	0.015544	0.00194178
	anti-H4K8ac	0.025348	0.013773	0.013397	0.017506	0.00679397	0.04444	0.065516	0.051761	0.0539057	0.0107004	0.00762964	0.042926	0.050345	0.030991	0.0414207	0.00976442	0.0253032	0.156909	0.143388	0.170518	0.156938	0.013565	0.074739	0.080103	0.063725	0.0728557	0.00834985	0.000794255

## Sheet: Fig5
Fig. 5b'	Nuclear area (clone cells/none clone cells)
		wt cells						average	STDEV	ANOVA	clone cells						average	STDEV	ANOVA
	Tip60-i	0.998719	1.00236	0.976057	1.01936	1.00722	0.996291	1	0.01429	c	0.593647	0.606191	0.615903	0.635732	0.602954	0.618736	0.612194	0.0146697	a
	Tip60-i&UAS-Diap1	0.97799	0.990874	1.00537	1.01785	1.01423	0.993692	1	0.015214	c	0.87854	0.888606	0.891021	0.867669	0.8572	0.905516	0.881425	0.0173691	b
	Tip60-i&UAS-p35	0.994571	1.04203	1.01749	0.978484	0.972853	0.994571	1	0.0258114	c	0.851398	0.840137	0.867887	0.88156	0.84255	0.874321	0.859642	0.0173459	b
Fig. 5c'	Fluorescence intensity (clone cells/none clone cells)
		Tip60-i				average	STDEV	ANOVA	Tip60-i&UAS-Diap1				average	STDEV	ANOVA	Tip60-i&UAS-p35				average	STDEV	ANOVA
	A-cas3	1.8288	1.9279	2.0813	1.8965	1.93363	0.106782	b	0.9884	1.1782	1.0598	1.2683	1.12367	0.124189	a	1.3082	1.2183	1.1897	1.2216	1.23445	0.0512106	a
	Cyt-c	2.1202	2.0288	1.9549	2.2017	2.0764	0.107466	b	1.0282	1.1602	0.9721	1.0371	1.0494	0.0792731	a	1.2067	1.2177	1.1968	1.3641	1.24633	0.0789793	a
Fig. 5d	mRNA (fold change/Ctrl)
		ppl-gal4>wt						average	STDEV	ppl-gal4>Tip60-i						average	STDEV	t test
	Tip60	0.99954	0.965596	1.03486	0.937695	0.875251	1.18705	1	0.106614	0.500826	0.462917	0.373053	0.391429	0.407885	0.505371	0.440247	0.0572196	4.99853e-07
	Diap1	0.789547	1.1403	1.07015	1.04533	0.944617	1.01005	1	0.121754	0.262266	0.344447	0.52596	0.380784	0.248644	0.376619	0.356453	0.100369	1.6039e-06
	E93B	1.07468	0.997612	0.927709	0.997363	1.16893	0.833708	1	0.115763	1.33691	1.14817	0.611281	0.957629	0.733271	0.766558	0.925636	0.275978	0.556329
	rpr	0.99683	0.896211	1.10696	1.27363	0.857541	0.868828	1	0.164071	0.766814	0.909138	0.911738	0.900615	1.33831	1.53606	1.06045	0.303379	0.676814
	hid	0.82852	1.19054	0.980936	0.864506	0.884429	1.25107	1	0.179346	0.903234	0.69729	0.994874	0.838365	0.799916	0.670288	0.817328	0.123027	0.066679
	grim	0.980124	0.829817	1.19006	1.00411	0.877224	1.11867	1	0.137589	0.981605	0.98356	0.811578	0.955166	0.630507	0.701983	0.844066	0.153342	0.0934339
Fig. 5g	% Input
		tub-gal4>wt			average	STDEV	tub-gal4>Tip60-i			average	STDEV	t test	tub-gal4>P300-i			average	STDEV	t test
		H3K14ac region-R1
	anti-IgG	0.002895	0.004802	0.002836	0.003511	0.00111843	0.006515	0.007802	0.004298	0.006205	0.00177245	0.0899694	0.002503	0.002319	0.002486	0.002436	0.000101681	0.172666
	anti-H3K14ac	0.278935	0.383687	0.256672	0.306431	0.0678251	0.087051	0.082355	0.069734	0.0797133	0.00895564	0.00456456	0.327145	0.284796	0.232935	0.281625	0.047185	0.630508
		H3K27/H4K8ac region-R2
	anti-IgG	0.002385	0.001488	0.001832	0.00190167	0.00045254	0.002503	0.002319	0.002486	0.002436	0.000101681	0.116734	0.00137	0.001675	0.002288	0.00177767	0.000467532	0.757904
	anti-H3K27ac	0.389043	0.31165	0.520511	0.407068	0.105591	0.320412	0.37579	0.318199	0.338134	0.0326301	0.340774	0.084085	0.067827	0.132862	0.0949247	0.0338454	0.00818496
	anti-H4K8ac	0.15368	0.155825	0.185308	0.164938	0.0176738	0.14742	0.232935	0.171705	0.18402	0.0440675	0.524682	0.065516	0.088266	0.104241	0.0860077	0.019461	0.00651451
		H4K8ac region-R3
	anti-IgG	0.000404	0.00038	0.000284	0.000356	6.3498e-05	0.000422	0.000393	0.000541	0.000452	7.84283e-05	0.174747	0.000335	0.000258	0.000252	0.000281667	4.62853e-05	0.176658
	anti-H4K8ac	0.163572	0.155825	0.190518	0.169972	0.0182104	0.167009	0.124827	0.151564	0.1478	0.0213414	0.242885	0.059047	0.037111	0.040611	0.0455897	0.011785	0.000577048

## Sheet: Fig6
Fig. 6a	mRNA (fold change/Ctrl)
		shScramble			average	STDEV	shCtBP			average	STDEV	t test
	CtBP	0.718551	1.09641	1.18504	1	0.247737	0.122405	0.274942	0.212399	0.203249	0.0766791	0.00599988
	HtrA2	1.02574	0.947968	1.0263	1	0.0450619	1.10504	0.973092	0.838925	0.972351	0.133057	0.750334
	Smac	0.808841	0.994592	1.19657	1	0.19392	0.725349	0.737431	1.30206	0.921614	0.329534	0.74046
	Xiap	0.803568	1.08111	1.11532	1	0.170973	1.55006	1.46756	1.31057	1.44273	0.121662	0.0216882
	bak	0.8466	1.17668	0.97672	1	0.166267	2.04178	2.09517	2.53885	2.22527	0.272881	0.00266785
	bax	1.01299	0.908807	1.0664	0.996066	0.0801487	1.06934	0.981859	1.21901	1.09007	0.119927	0.322107
	bid	0.870658	1.06751	1.19991	1.04602	0.165672	2.08675	1.58369	1.60255	1.75767	0.285154	0.0201638
	bad	0.89007	1.13891	1.09622	1.04173	0.133067	2.22052	1.89175	2.55972	2.224	0.333999	0.00469488
	bim	0.879579	1.20193	1.06323	1.04825	0.161696	0.980922	0.968274	1.00027	0.983154	0.0161124	0.525988
	Bcl-2	0.951709	0.955104	1.13931	1.01537	0.107345	0.956907	0.980118	1.30723	1.08142	0.195904	0.635569
	Bcl-xL	1.01548	0.932392	1.03769	0.995189	0.0555061	1.2194	1.16572	1.27308	1.2194	0.0536775	0.00733664
	noxa	1.08819	1.21404	0.697777	1	0.269191	3.01217	3.47092	3.28815	3.25708	0.230948	0.000385144
	puma	1.46634	0.805118	0.72854	1	0.405675	2.15373	3.52197	3.54188	3.07253	0.795761	0.0158784
Fig. 6b	mRNA (fold change/Ctrl)
		shScramble			average	STDEV	shHDAC3			average	STDEV	t test
	HDAC3	0.903912	1.07628	1.01981	1	0.0878751	0.13686	0.139396	0.139396	0.138551	0.00146416	7.05852e-05
	HtrA2	0.96355	0.963606	1.07285	1	0.0630853	2.94584	2.68563	2.68563	2.77237	0.150229	4.67367e-05
	Smac	0.470365	1.47863	1.05101	1	0.506063	7.04321	6.55945	6.55945	6.72071	0.279297	6.79346e-05
	Xiap	0.772945	1.24565	0.981402	1	0.236902	6.00113	3.73141	3.73141	4.48798	1.31042	0.0105235
	bak	0.526108	1.33742	1.13648	1	0.422521	6.71129	6.43432	5.3373	6.16097	0.726639	0.000442657
	bax	0.798456	1.11895	1.08259	1	0.175486	1.95033	1.75483	1.39612	1.70043	0.281081	0.0215584
	bid	0.853499	0.928746	1.21776	1	0.192298	3.40911	2.53199	2.09831	2.6798	0.667786	0.0138422
	bad	0.962412	1.18277	0.854819	1	0.167175	3.30951	2.75644	4.19847	3.42147	0.727504	0.00493241
	bim	0.925376	0.962512	1.11211	1	0.0988514	0.740618	0.826236	0.844574	0.803809	0.0554881	0.0400353
	Bcl-2	0.597932	1.35149	1.05058	1	0.379318	6.04183	5.51558	4.35133	5.30291	0.86508	0.00139539
	Bcl-xL	0.742886	1.16846	1.08865	1	0.226215	5.58952	4.75517	4.57124	4.97198	0.54266	0.000305007
	noxa	1.07346	1.03882	0.887716	1	0.0987714	7.0027	4.47474	4.6557	5.37771	1.41019	0.00583164
	puma	0.791855	0.747256	1.46089	1	0.399763	45.6426	39.1278	37.9885	40.9196	4.12967	7.5958e-05
Fig. 6c	mRNA (fold change/Ctrl)
		shScramble			average	STDEV	shKAT5			average	STDEV	t test
	KAT5	1.13096	0.90264	0.9664	1	0.11781	0.482984	0.352202	0.352202	0.395796	0.075507	0.00170905
	HtrA2	0.897511	0.978642	1.12385	1	0.11467	1.82062	1.70483	1.70483	1.74343	0.0668525	0.000632027
	Smac	1.03286	0.967141	1	1	0.032859	0.718314	0.657262	0.59621	0.657262	0.061052	0.0010217
	Xiap	0.945869	0.972904	1.08123	1	0.0716322	1.80037	1.59256	1.59256	1.66183	0.119984	0.00120328
	bak	0.692729	1.00186	1.30541	1	0.306343	1.21581	1.26091	0.979397	1.15204	0.151201	0.483813
	bax	0.992875	0.813042	1.19408	1	0.190621	1.43339	1.49551	1.61917	1.51603	0.0945717	0.0136927
	bid	1.31956	0.654526	1.02591	1	0.333273	1.35445	1.43684	1.16187	1.31772	0.141121	0.203016
	bad	0.764561	1.23544	1	1	0.235439	0.361421	0.538336	0.234674	0.378144	0.15252	0.0184667
	bim	0.878223	0.805209	1.31657	1	0.276576	0.231181	0.23986	0.251928	0.24099	0.0104195	0.00897145
	Bcl-2	0.592821	1.093	1.31418	1	0.369563	1.17387	1.22035	0.800993	1.06507	0.229876	0.808445
	Bcl-xL	0.717951	1.01057	1.27148	1	0.276916	0.977511	1.08602	0.838204	0.967244	0.124225	0.860809
	noxa	0.978095	0.951719	1.07019	1	0.0621971	1.78813	1.92026	1.76806	1.82548	0.0826881	0.000158964
	puma	1	1.38781	0.612187	1	0.387813	1.04424	1.20731	0.881179	1.04424	0.163064	0.864325
Fig. 6g'	Fluorescence of TMRE
	shScramble	average	STDEV	shScramble+CCCP	average	STDEV	t test	shCtBP	average	STDEV	t test	shHDAC3	average	STDEV	t test	shCREBBP	average	STDEV	t test	shKAT5	average	STDEV	t test
	41.192	38.9971	2.31337	12.645	12.4425	0.380422	1.68413e-14	18.846	18.4757	0.679476	8.59943e-13	12.244	14.7678	1.82832	1.39112e-12	22.455	23.0341	1.16693	6.90125e-11	14.512	14.1664	1.15992	1.65988e-13
	35.398			12.329				18.7545				16.65				22.8564				14.289
	37.529			12.463				18.105				17.749				21.9744				14.631
	39.907			11.958				18.915				15.478				25.4268				12.756
	42.12			13				18.9435				13.007				22.1634				15.157
	40.024			12.019				17.1095				14.876				24.1326				15.988
	39.228			12.243				19.107				14.125				22.5108				13.162
	36.579			12.883				18.0255				14.013				22.7538				12.836
Fig. 6h
Fig. 6h'	Gray value of Cyt-c/β-Actin
	shScramble			average	STDEV	shCtBP			average	STDEV	t test	shHDAC3			average	STDEV	t test
	0.758265	1.05498	1.18675	1	0.219471	2.09021	2.00027	2.04341	2.04463	0.0449849	0.00127698	1.5967	2.10427	1.84642	1.84913	0.253793	0.0118438
	shScramble			average	STDEV	shCREBBP			average	STDEV	t test	shKAT5			average	STDEV	t test
	0.969942	0.973675	1.05638	1	0.0488653	2.20092	1.78868	1.75939	1.91633	0.246897	0.00323313	2.18708	2.34468	2.28473	2.27216	0.0795484	1.91061e-05

## Sheet: Fig7
Fig. 7a'	Tumor area/number
	UAS-RasV12;wt	average	STDEV	UAS-RasV12;CtBP-i	average	STDEV	t test	UAS-RasV12;HDAC3-i	average	STDEV	t test	UAS-RasV12;Tip60-i	average	STDEV	t test
	2006.01	1861.99	346.077	1084.2	935	279.276	3.89617e-05	794.31	710.569	254.43	2.54373e-06	1302.4	1036.74	301.81	0.000166801
	2600.51			996.2				711.908				786.286
	1919.2			689.557				568.054				1061.9
	1677.05			551.999				374.918				1311.41
	1758.51			1453.35				1247.86				830.49
	1534.78			759.045				672.921				1400.92
	1520.4			1045.36				564.08				534.524
	1879.43			900.294				750.497				1066.02
Fig. 7b'	Tumor area/number
	UAS-Yki3SA;wt	average	STDEV	UAS-Yki3SAi;CtBP-i	average	STDEV	t test	UAS-Yki3SA;HDAC3-i	average	STDEV	t test	UAS-Yki3SA;Tip60-i	average	STDEV	t test
	3754.37	6220.62	1764.17	3273.95	2722.51	1472.15	0.000512053	1689.98	1941.1	1102.71	1.34323e-05	2917.39	2503.45	1188.2	0.00015125
	5359.59			2925.34				2726.73				2118.54
	4767.26			1662.4				4140.37				1607.17
	8409.72			3183.3				2191.15				2558.37
	8894.21			4237.02				1357.79				1817.24
	5983.58			872.473				1673.66				5046.78
	4653.06			4782.14				755.449				1183.66
	6970.26			843.454				2437.44				2778.48
	7193.58							497.366
Fig. 7c'	Tumor area
	upd>scrib-i	average	STDEV	upd>scrib-i,CtBP-i	average	STDEV	t test	upd>scrib-i,HDAC3-i	average	STDEV	t test	upd>scrib-i,Tip60-i	average	STDEV	t test
	12271.8	12085	2878.62	3076.56	4570.84	1919.3	4.4386e-15	1640.48	3039.02	1687.26	4.84628e-18	3224.74	3427.36	1538.74	9.58571e-18
	15264.7			3284.74				1889.35				1128.73
	16063.5			2385.58				1656				1356.02
	16207.6			2221.12				1179.07				1463.52
	15138.7			2916.07				1909.98				437.183
	16263			1785.64				1182.1				2650.92
	14567			2471.5				915.624				1154.28
	11416.6			3426.11				2073.12				4552.95
	10473.3			7820.46				971.644				4182.01
	13455.3			3783.24				1194.97				4361.89
	12669.9			5296.54				4582.19				3808.79
	9429.05			2512				4047.82				2166.42
	7366.53			2408.01				2564.43				2800.34
	12363.3			7350.92				3520.46				2866.2
	7594.49			5411.13				1603.48				2407.06
	13280			6239.32				3916.1				4396.43
	13229.3			7554.65				4846.48				6363
	10001.7			6769.81				3340.29				2725.49
	9814.47			5060.25				2846.7				3434.91
	8187.72			6744.35				3252.85				5300.04
	12665.7			7228.47				4682.31				3460.56
	8145.32			3400.75				3518.94				5593.1
				6418.45				3428.2				5359.65
				3603.64				2500.08				3956.41
				5393.25				4979.15				5519.48
				7023.98				7330.19				4058.14
				4002.4				6481.57				3810.4
				3349.37
				3615.94
Fig. 7d'	Tumor area
	upd>lgl2-i	average	STDEV	upd>lgl2-i,CtBP-i	average	STDEV	t test	upd>lgl2-i,HDAC3-i	average	STDEV	t test	upd>lgl2-i,Tip60-i	average	STDEV	t test
	7665.94	8968.33	2659.53	7402.77	5010.11	2383.07	0.000145393	4816.39	6019.64	1820.43	0.0109273	5008.58	6432.38	2813.51	0.0319934
	10507.8			9116.21				5519.29				9259.19
	11239			9381.64				7775.42				10512.1
	8410			8976.54				9073.82				9627.3
	12006.6			3248.68				4537.43				4354.61
	9210.84			4827.18				4673.5				1577.74
	6694.01			3745.11				4293				5139.55
	7624.58			3627.67				7468.26				6739.52
	7483.02			4591.56								7541.59
	5220.36			3011.55								4563.64
	12184.4			2701.45
	9340.48			3708.11
	6099.65			5933.29
	14545			2889.66
	6293.16			3560.68
				3439.74
Fig. 7e	Tumor volume (mm3)
	weeks	shScramble						average	STDEV	shCtBP						average	STDEV	shHDAC3						average	STDEV	shCREBBP						average	STDEV	shKAT5						average	STDEV
	3	40	42.592	0	27.225	0	19.652	21.5782	18.6964	0	0	0	0	0	0	0	0	0	0	4	44.1	0	0	8.01667	17.7494	0	0	0	0	0	0	0	0	27.436	0	0	0	0	0	4.57267	11.2007
	4	90	74.4385	4	48.8	0	39.69	42.8214	36.3642	77.5	0	0	7.8125	0	0	14.2188	31.1585	55.296	27.225	44.8	77.5	0	0	34.1368	31.049	0	0	0	0	0	0	0	0	81.25	0	0	0	0	0	13.5417	33.1702
	5	303.24	117	194.508	55.176	48	45.5625	127.248	103.682	90.584	32	7.8125	7.8125	0	0	23.0348	35.1224	89.232	46.4	47.2	116.032	0	0	49.8107	46.7332	4	0	0	0	0	0	0.666667	1.63299	100.92	0	0	0	0	0	16.82	41.2004
	6	443.76	178.956	149.504	81.634	88.4835	71.424	168.96	141.145	128.797	70.8295	13.5	13.5	0	0	37.7711	51.7881	155.648	126.15	70.886	132.678	0	0	80.8937	68.5648	4	4	0	0	0	0	1.33333	2.06559	144.462	0	0	0	0	0	24.0769	58.9762
	7	758.543	313.992	342.4	220.5	259.2	196.52	348.526	208.24	202.502	13.851	16.896	13.5	0	0	41.1248	79.3966	219.488	117.74	105.341	222.156	0	0	110.787	98.8377	13.5	4	0	0	0	0	2.91667	5.42602	221.387	0	0	0	0	0	36.8978	90.3807
	8	855.432	332.82	365.117	191.664	414.05	126.514	380.933	256.657	207.831	90.0375	32	32	0	0	60.3114	79.4024	188.65	102.85	158.4	224.334	30.634	0	117.478	89.1237	49.284	19.652	0	0	0	0	11.4893	20.1151	284.752	0	0	0	0	0	47.4587	116.25
Fig. 7g	Tumor weight (g)
	shScramble						average	STDEV	shCtBP						average	STDEV	t test	shHDAC3						average	STDEV	t test	shCREBBP						average	STDEV	t test	shKAT5						average	STDEV	t test
	0.4003	0.2723	0.224	0.186	0.1147	0.0987	0.216	0.111464	0.1241	0.1003	0.0298	0.0174	0	0	0.0452667	0.053586	0.00698496	0.1357	0.1254	0.0806	0.0735	0.0255	0	0.07345	0.0535147	0.0180361	0.0422	0.0143	0	0	0	0	0.00941667	0.0170487	0.00116522	0.2223	0.0117	0	0	0	0	0.039	0.0899202	0.0127339

## Sheet: Fig S1
Fig. S1a	Developmental pattern of PAPs
	#Library Collection ID	Parent Library Name	Gene Symbol	FBgn ID	Category ID	Category Descriptive Name	RPKM Expression Value	Expression Value BinID
	FBlc0000086	modENCODE_mRNA-Seq_development	rpr	FBgn0011706	40	mE_mRNA_em0-2hr	1	2
	FBlc0000087	modENCODE_mRNA-Seq_development	rpr	FBgn0011706	170	mE_mRNA_em2-4hr	10	3
	FBlc0000088	modENCODE_mRNA-Seq_development	rpr	FBgn0011706	280	mE_mRNA_em4-6hr	15	4
	FBlc0000089	modENCODE_mRNA-Seq_development	rpr	FBgn0011706	310	mE_mRNA_em6-8hr	21	4
	FBlc0000090	modENCODE_mRNA-Seq_development	rpr	FBgn0011706	320	mE_mRNA_em8-10hr	30	5
	FBlc0000091	modENCODE_mRNA-Seq_development	rpr	FBgn0011706	340	mE_mRNA_em10-12hr	20	4
	FBlc0000092	modENCODE_mRNA-Seq_development	rpr	FBgn0011706	360	mE_mRNA_em12-14hr	24	4
	FBlc0000093	modENCODE_mRNA-Seq_development	rpr	FBgn0011706	380	mE_mRNA_em14-16hr	6	3
	FBlc0000094	modENCODE_mRNA-Seq_development	rpr	FBgn0011706	391	mE_mRNA_em16-18hr	7	3
	FBlc0000095	modENCODE_mRNA-Seq_development	rpr	FBgn0011706	392	mE_mRNA_em18-20hr	3	2
	FBlc0000096	modENCODE_mRNA-Seq_development	rpr	FBgn0011706	393	mE_mRNA_em20-22hr	1	2
	FBlc0000097	modENCODE_mRNA-Seq_development	rpr	FBgn0011706	394	mE_mRNA_em22-24hr	2	2
	FBlc0000098	modENCODE_mRNA-Seq_development	rpr	FBgn0011706	410	mE_mRNA_L1	0	1
	FBlc0000099	modENCODE_mRNA-Seq_development	rpr	FBgn0011706	420	mE_mRNA_L2	1	2
	FBlc0000100	modENCODE_mRNA-Seq_development	rpr	FBgn0011706	440	mE_mRNA_L3_12hr	1	2
	FBlc0000101	modENCODE_mRNA-Seq_development	rpr	FBgn0011706	462	mE_mRNA_L3_PS1-2	1	2
	FBlc0000102	modENCODE_mRNA-Seq_development	rpr	FBgn0011706	465	mE_mRNA_L3_PS3-6	1	2
	FBlc0000103	modENCODE_mRNA-Seq_development	rpr	FBgn0011706	467	mE_mRNA_L3_PS7-9	4	3
	FBlc0000104	modENCODE_mRNA-Seq_development	rpr	FBgn0011706	510	mE_mRNA_WPP	23	4
	FBlc0000105	modENCODE_mRNA-Seq_development	rpr	FBgn0011706	580	mE_mRNA_P5	74	6
	FBlc0000106	modENCODE_mRNA-Seq_development	rpr	FBgn0011706	610	mE_mRNA_P6	73	6
	FBlc0000107	modENCODE_mRNA-Seq_development	rpr	FBgn0011706	630	mE_mRNA_P8	46	5
	FBlc0000108	modENCODE_mRNA-Seq_development	rpr	FBgn0011706	640	mE_mRNA_P9-10	13	4
	FBlc0000109	modENCODE_mRNA-Seq_development	rpr	FBgn0011706	740	mE_mRNA_P15	1	2
	FBlc0000113	modENCODE_mRNA-Seq_development	rpr	FBgn0011706	810	mE_mRNA_AdM_Ecl_1days	1	2
	FBlc0000114	modENCODE_mRNA-Seq_development	rpr	FBgn0011706	850	mE_mRNA_AdM_Ecl_5days	1	2
	FBlc0000115	modENCODE_mRNA-Seq_development	rpr	FBgn0011706	1100	mE_mRNA_AdM_Ecl_30days	0	1
	FBlc0000110	modENCODE_mRNA-Seq_development	rpr	FBgn0011706	810	mE_mRNA_AdF_Ecl_1days	0	1
	FBlc0000111	modENCODE_mRNA-Seq_development	rpr	FBgn0011706	850	mE_mRNA_AdF_Ecl_5days	0	1
	FBlc0000112	modENCODE_mRNA-Seq_development	rpr	FBgn0011706	1100	mE_mRNA_AdF_Ecl_30days	0	1
	FBlc0000086	modENCODE_mRNA-Seq_development	hid	FBgn0003997	40	mE_mRNA_em0-2hr	2	2
	FBlc0000087	modENCODE_mRNA-Seq_development	hid	FBgn0003997	170	mE_mRNA_em2-4hr	5	3
	FBlc0000088	modENCODE_mRNA-Seq_development	hid	FBgn0003997	280	mE_mRNA_em4-6hr	16	4
	FBlc0000089	modENCODE_mRNA-Seq_development	hid	FBgn0003997	310	mE_mRNA_em6-8hr	19	4
	FBlc0000090	modENCODE_mRNA-Seq_development	hid	FBgn0003997	320	mE_mRNA_em8-10hr	18	4
	FBlc0000091	modENCODE_mRNA-Seq_development	hid	FBgn0003997	340	mE_mRNA_em10-12hr	17	4
	FBlc0000092	modENCODE_mRNA-Seq_development	hid	FBgn0003997	360	mE_mRNA_em12-14hr	14	4
	FBlc0000093	modENCODE_mRNA-Seq_development	hid	FBgn0003997	380	mE_mRNA_em14-16hr	5	3
	FBlc0000094	modENCODE_mRNA-Seq_development	hid	FBgn0003997	391	mE_mRNA_em16-18hr	2	2
	FBlc0000095	modENCODE_mRNA-Seq_development	hid	FBgn0003997	392	mE_mRNA_em18-20hr	1	2
	FBlc0000096	modENCODE_mRNA-Seq_development	hid	FBgn0003997	393	mE_mRNA_em20-22hr	1	2
	FBlc0000097	modENCODE_mRNA-Seq_development	hid	FBgn0003997	394	mE_mRNA_em22-24hr	1	2
	FBlc0000098	modENCODE_mRNA-Seq_development	hid	FBgn0003997	410	mE_mRNA_L1	0	1
	FBlc0000099	modENCODE_mRNA-Seq_development	hid	FBgn0003997	420	mE_mRNA_L2	0	1
	FBlc0000100	modENCODE_mRNA-Seq_development	hid	FBgn0003997	440	mE_mRNA_L3_12hr	0	1
	FBlc0000101	modENCODE_mRNA-Seq_development	hid	FBgn0003997	462	mE_mRNA_L3_PS1-2	1	2
	FBlc0000102	modENCODE_mRNA-Seq_development	hid	FBgn0003997	465	mE_mRNA_L3_PS3-6	3	2
	FBlc0000103	modENCODE_mRNA-Seq_development	hid	FBgn0003997	467	mE_mRNA_L3_PS7-9	5	3
	FBlc0000104	modENCODE_mRNA-Seq_development	hid	FBgn0003997	510	mE_mRNA_WPP	7	3
	FBlc0000105	modENCODE_mRNA-Seq_development	hid	FBgn0003997	580	mE_mRNA_P5	18	4
	FBlc0000106	modENCODE_mRNA-Seq_development	hid	FBgn0003997	610	mE_mRNA_P6	29	5
	FBlc0000107	modENCODE_mRNA-Seq_development	hid	FBgn0003997	630	mE_mRNA_P8	11	4
	FBlc0000108	modENCODE_mRNA-Seq_development	hid	FBgn0003997	640	mE_mRNA_P9-10	7	3
	FBlc0000109	modENCODE_mRNA-Seq_development	hid	FBgn0003997	740	mE_mRNA_P15	25	4
	FBlc0000113	modENCODE_mRNA-Seq_development	hid	FBgn0003997	810	mE_mRNA_AdM_Ecl_1days	4	3
	FBlc0000114	modENCODE_mRNA-Seq_development	hid	FBgn0003997	850	mE_mRNA_AdM_Ecl_5days	3	2
	FBlc0000115	modENCODE_mRNA-Seq_development	hid	FBgn0003997	1100	mE_mRNA_AdM_Ecl_30days	3	2
	FBlc0000110	modENCODE_mRNA-Seq_development	hid	FBgn0003997	810	mE_mRNA_AdF_Ecl_1days	3	2
	FBlc0000111	modENCODE_mRNA-Seq_development	hid	FBgn0003997	850	mE_mRNA_AdF_Ecl_5days	2	2
	FBlc0000112	modENCODE_mRNA-Seq_development	hid	FBgn0003997	1100	mE_mRNA_AdF_Ecl_30days	2	2
	FBlc0000086	modENCODE_mRNA-Seq_development	grim	FBgn0015946	40	mE_mRNA_em0-2hr	0	1
	FBlc0000087	modENCODE_mRNA-Seq_development	grim	FBgn0015946	170	mE_mRNA_em2-4hr	1	2
	FBlc0000088	modENCODE_mRNA-Seq_development	grim	FBgn0015946	280	mE_mRNA_em4-6hr	1	2
	FBlc0000089	modENCODE_mRNA-Seq_development	grim	FBgn0015946	310	mE_mRNA_em6-8hr	1	2
	FBlc0000090	modENCODE_mRNA-Seq_development	grim	FBgn0015946	320	mE_mRNA_em8-10hr	3	2
	FBlc0000091	modENCODE_mRNA-Seq_development	grim	FBgn0015946	340	mE_mRNA_em10-12hr	3	2
	FBlc0000092	modENCODE_mRNA-Seq_development	grim	FBgn0015946	360	mE_mRNA_em12-14hr	6	3
	FBlc0000093	modENCODE_mRNA-Seq_development	grim	FBgn0015946	380	mE_mRNA_em14-16hr	0	1
	FBlc0000094	modENCODE_mRNA-Seq_development	grim	FBgn0015946	391	mE_mRNA_em16-18hr	1	2
	FBlc0000095	modENCODE_mRNA-Seq_development	grim	FBgn0015946	392	mE_mRNA_em18-20hr	0	1
	FBlc0000096	modENCODE_mRNA-Seq_development	grim	FBgn0015946	393	mE_mRNA_em20-22hr	0	1
	FBlc0000097	modENCODE_mRNA-Seq_development	grim	FBgn0015946	394	mE_mRNA_em22-24hr	0	1
	FBlc0000098	modENCODE_mRNA-Seq_development	grim	FBgn0015946	410	mE_mRNA_L1	0	1
	FBlc0000099	modENCODE_mRNA-Seq_development	grim	FBgn0015946	420	mE_mRNA_L2	0	1
	FBlc0000100	modENCODE_mRNA-Seq_development	grim	FBgn0015946	440	mE_mRNA_L3_12hr	0	1
	FBlc0000101	modENCODE_mRNA-Seq_development	grim	FBgn0015946	462	mE_mRNA_L3_PS1-2	0	1
	FBlc0000102	modENCODE_mRNA-Seq_development	grim	FBgn0015946	465	mE_mRNA_L3_PS3-6	0	1
	FBlc0000103	modENCODE_mRNA-Seq_development	grim	FBgn0015946	467	mE_mRNA_L3_PS7-9	0	1
	FBlc0000104	modENCODE_mRNA-Seq_development	grim	FBgn0015946	510	mE_mRNA_WPP	1	2
	FBlc0000105	modENCODE_mRNA-Seq_development	grim	FBgn0015946	580	mE_mRNA_P5	2	2
	FBlc0000106	modENCODE_mRNA-Seq_development	grim	FBgn0015946	610	mE_mRNA_P6	2	2
	FBlc0000107	modENCODE_mRNA-Seq_development	grim	FBgn0015946	630	mE_mRNA_P8	1	2
	FBlc0000108	modENCODE_mRNA-Seq_development	grim	FBgn0015946	640	mE_mRNA_P9-10	0	1
	FBlc0000109	modENCODE_mRNA-Seq_development	grim	FBgn0015946	740	mE_mRNA_P15	0	1
	FBlc0000113	modENCODE_mRNA-Seq_development	grim	FBgn0015946	810	mE_mRNA_AdM_Ecl_1days	0	1
	FBlc0000114	modENCODE_mRNA-Seq_development	grim	FBgn0015946	850	mE_mRNA_AdM_Ecl_5days	0	1
	FBlc0000115	modENCODE_mRNA-Seq_development	grim	FBgn0015946	1100	mE_mRNA_AdM_Ecl_30days	0	1
	FBlc0000110	modENCODE_mRNA-Seq_development	grim	FBgn0015946	810	mE_mRNA_AdF_Ecl_1days	0	1
	FBlc0000111	modENCODE_mRNA-Seq_development	grim	FBgn0015946	850	mE_mRNA_AdF_Ecl_5days	0	1
	FBlc0000112	modENCODE_mRNA-Seq_development	grim	FBgn0015946	1100	mE_mRNA_AdF_Ecl_30days	0	1
	FBlc0000086	modENCODE_mRNA-Seq_development	HtrA2	FBgn0038233	40	mE_mRNA_em0-2hr	17	4
	FBlc0000087	modENCODE_mRNA-Seq_development	HtrA2	FBgn0038233	170	mE_mRNA_em2-4hr	23	4
	FBlc0000088	modENCODE_mRNA-Seq_development	HtrA2	FBgn0038233	280	mE_mRNA_em4-6hr	26	5
	FBlc0000089	modENCODE_mRNA-Seq_development	HtrA2	FBgn0038233	310	mE_mRNA_em6-8hr	14	4
	FBlc0000090	modENCODE_mRNA-Seq_development	HtrA2	FBgn0038233	320	mE_mRNA_em8-10hr	12	4
	FBlc0000091	modENCODE_mRNA-Seq_development	HtrA2	FBgn0038233	340	mE_mRNA_em10-12hr	9	3
	FBlc0000092	modENCODE_mRNA-Seq_development	HtrA2	FBgn0038233	360	mE_mRNA_em12-14hr	9	3
	FBlc0000093	modENCODE_mRNA-Seq_development	HtrA2	FBgn0038233	380	mE_mRNA_em14-16hr	6	3
	FBlc0000094	modENCODE_mRNA-Seq_development	HtrA2	FBgn0038233	391	mE_mRNA_em16-18hr	7	3
	FBlc0000095	modENCODE_mRNA-Seq_development	HtrA2	FBgn0038233	392	mE_mRNA_em18-20hr	5	3
	FBlc0000096	modENCODE_mRNA-Seq_development	HtrA2	FBgn0038233	393	mE_mRNA_em20-22hr	5	3
	FBlc0000097	modENCODE_mRNA-Seq_development	HtrA2	FBgn0038233	394	mE_mRNA_em22-24hr	5	3
	FBlc0000098	modENCODE_mRNA-Seq_development	HtrA2	FBgn0038233	410	mE_mRNA_L1	4	3
	FBlc0000099	modENCODE_mRNA-Seq_development	HtrA2	FBgn0038233	420	mE_mRNA_L2	5	3
	FBlc0000100	modENCODE_mRNA-Seq_development	HtrA2	FBgn0038233	440	mE_mRNA_L3_12hr	5	3
	FBlc0000101	modENCODE_mRNA-Seq_development	HtrA2	FBgn0038233	462	mE_mRNA_L3_PS1-2	5	3
	FBlc0000102	modENCODE_mRNA-Seq_development	HtrA2	FBgn0038233	465	mE_mRNA_L3_PS3-6	9	3
	FBlc0000103	modENCODE_mRNA-Seq_development	HtrA2	FBgn0038233	467	mE_mRNA_L3_PS7-9	11	4
	FBlc0000104	modENCODE_mRNA-Seq_development	HtrA2	FBgn0038233	510	mE_mRNA_WPP	10	3
	FBlc0000105	modENCODE_mRNA-Seq_development	HtrA2	FBgn0038233	580	mE_mRNA_P5	12	4
	FBlc0000106	modENCODE_mRNA-Seq_development	HtrA2	FBgn0038233	610	mE_mRNA_P6	16	4
	FBlc0000107	modENCODE_mRNA-Seq_development	HtrA2	FBgn0038233	630	mE_mRNA_P8	17	4
	FBlc0000108	modENCODE_mRNA-Seq_development	HtrA2	FBgn0038233	640	mE_mRNA_P9-10	17	4
	FBlc0000109	modENCODE_mRNA-Seq_development	HtrA2	FBgn0038233	740	mE_mRNA_P15	14	4
	FBlc0000113	modENCODE_mRNA-Seq_development	HtrA2	FBgn0038233	810	mE_mRNA_AdM_Ecl_1days	19	4
	FBlc0000114	modENCODE_mRNA-Seq_development	HtrA2	FBgn0038233	850	mE_mRNA_AdM_Ecl_5days	26	5
	FBlc0000115	modENCODE_mRNA-Seq_development	HtrA2	FBgn0038233	1100	mE_mRNA_AdM_Ecl_30days	25	4
	FBlc0000110	modENCODE_mRNA-Seq_development	HtrA2	FBgn0038233	810	mE_mRNA_AdF_Ecl_1days	8	3
	FBlc0000111	modENCODE_mRNA-Seq_development	HtrA2	FBgn0038233	850	mE_mRNA_AdF_Ecl_5days	11	4
	FBlc0000112	modENCODE_mRNA-Seq_development	HtrA2	FBgn0038233	1100	mE_mRNA_AdF_Ecl_30days	11	4
	FBlc0000086	modENCODE_mRNA-Seq_development	dbo	FBgn0040230	40	mE_mRNA_em0-2hr	41	5
	FBlc0000087	modENCODE_mRNA-Seq_development	dbo	FBgn0040230	170	mE_mRNA_em2-4hr	38	5
	FBlc0000088	modENCODE_mRNA-Seq_development	dbo	FBgn0040230	280	mE_mRNA_em4-6hr	33	5
	FBlc0000089	modENCODE_mRNA-Seq_development	dbo	FBgn0040230	310	mE_mRNA_em6-8hr	29	5
	FBlc0000090	modENCODE_mRNA-Seq_development	dbo	FBgn0040230	320	mE_mRNA_em8-10hr	31	5
	FBlc0000091	modENCODE_mRNA-Seq_development	dbo	FBgn0040230	340	mE_mRNA_em10-12hr	30	5
	FBlc0000092	modENCODE_mRNA-Seq_development	dbo	FBgn0040230	360	mE_mRNA_em12-14hr	28	5
	FBlc0000093	modENCODE_mRNA-Seq_development	dbo	FBgn0040230	380	mE_mRNA_em14-16hr	24	4
	FBlc0000094	modENCODE_mRNA-Seq_development	dbo	FBgn0040230	391	mE_mRNA_em16-18hr	20	4
	FBlc0000095	modENCODE_mRNA-Seq_development	dbo	FBgn0040230	392	mE_mRNA_em18-20hr	16	4
	FBlc0000096	modENCODE_mRNA-Seq_development	dbo	FBgn0040230	393	mE_mRNA_em20-22hr	17	4
	FBlc0000097	modENCODE_mRNA-Seq_development	dbo	FBgn0040230	394	mE_mRNA_em22-24hr	18	4
	FBlc0000098	modENCODE_mRNA-Seq_development	dbo	FBgn0040230	410	mE_mRNA_L1	9	3
	FBlc0000099	modENCODE_mRNA-Seq_development	dbo	FBgn0040230	420	mE_mRNA_L2	6	3
	FBlc0000100	modENCODE_mRNA-Seq_development	dbo	FBgn0040230	440	mE_mRNA_L3_12hr	5	3
	FBlc0000101	modENCODE_mRNA-Seq_development	dbo	FBgn0040230	462	mE_mRNA_L3_PS1-2	5	3
	FBlc0000102	modENCODE_mRNA-Seq_development	dbo	FBgn0040230	465	mE_mRNA_L3_PS3-6	11	4
	FBlc0000103	modENCODE_mRNA-Seq_development	dbo	FBgn0040230	467	mE_mRNA_L3_PS7-9	15	4
	FBlc0000104	modENCODE_mRNA-Seq_development	dbo	FBgn0040230	510	mE_mRNA_WPP	18	4
	FBlc0000105	modENCODE_mRNA-Seq_development	dbo	FBgn0040230	580	mE_mRNA_P5	18	4
	FBlc0000106	modENCODE_mRNA-Seq_development	dbo	FBgn0040230	610	mE_mRNA_P6	29	5
	FBlc0000107	modENCODE_mRNA-Seq_development	dbo	FBgn0040230	630	mE_mRNA_P8	24	4
	FBlc0000108	modENCODE_mRNA-Seq_development	dbo	FBgn0040230	640	mE_mRNA_P9-10	16	4
	FBlc0000109	modENCODE_mRNA-Seq_development	dbo	FBgn0040230	740	mE_mRNA_P15	12	4
	FBlc0000113	modENCODE_mRNA-Seq_development	dbo	FBgn0040230	810	mE_mRNA_AdM_Ecl_1days	15	4
	FBlc0000114	modENCODE_mRNA-Seq_development	dbo	FBgn0040230	850	mE_mRNA_AdM_Ecl_5days	20	4
	FBlc0000115	modENCODE_mRNA-Seq_development	dbo	FBgn0040230	1100	mE_mRNA_AdM_Ecl_30days	20	4
	FBlc0000110	modENCODE_mRNA-Seq_development	dbo	FBgn0040230	810	mE_mRNA_AdF_Ecl_1days	14	4
	FBlc0000111	modENCODE_mRNA-Seq_development	dbo	FBgn0040230	850	mE_mRNA_AdF_Ecl_5days	23	4
	FBlc0000112	modENCODE_mRNA-Seq_development	dbo	FBgn0040230	1100	mE_mRNA_AdF_Ecl_30days	23	4
	FBlc0000086	modENCODE_mRNA-Seq_development	Prx4	FBgn0040308	40	mE_mRNA_em0-2hr	29	5
	FBlc0000087	modENCODE_mRNA-Seq_development	Prx4	FBgn0040308	170	mE_mRNA_em2-4hr	15	4
	FBlc0000088	modENCODE_mRNA-Seq_development	Prx4	FBgn0040308	280	mE_mRNA_em4-6hr	19	4
	FBlc0000089	modENCODE_mRNA-Seq_development	Prx4	FBgn0040308	310	mE_mRNA_em6-8hr	22	4
	FBlc0000090	modENCODE_mRNA-Seq_development	Prx4	FBgn0040308	320	mE_mRNA_em8-10hr	30	5
	FBlc0000091	modENCODE_mRNA-Seq_development	Prx4	FBgn0040308	340	mE_mRNA_em10-12hr	47	5
	FBlc0000092	modENCODE_mRNA-Seq_development	Prx4	FBgn0040308	360	mE_mRNA_em12-14hr	36	5
	FBlc0000093	modENCODE_mRNA-Seq_development	Prx4	FBgn0040308	380	mE_mRNA_em14-16hr	22	4
	FBlc0000094	modENCODE_mRNA-Seq_development	Prx4	FBgn0040308	391	mE_mRNA_em16-18hr	22	4
	FBlc0000095	modENCODE_mRNA-Seq_development	Prx4	FBgn0040308	392	mE_mRNA_em18-20hr	15	4
	FBlc0000096	modENCODE_mRNA-Seq_development	Prx4	FBgn0040308	393	mE_mRNA_em20-22hr	11	4
	FBlc0000097	modENCODE_mRNA-Seq_development	Prx4	FBgn0040308	394	mE_mRNA_em22-24hr	11	4
	FBlc0000098	modENCODE_mRNA-Seq_development	Prx4	FBgn0040308	410	mE_mRNA_L1	20	4
	FBlc0000099	modENCODE_mRNA-Seq_development	Prx4	FBgn0040308	420	mE_mRNA_L2	44	5
	FBlc0000100	modENCODE_mRNA-Seq_development	Prx4	FBgn0040308	440	mE_mRNA_L3_12hr	31	5
	FBlc0000101	modENCODE_mRNA-Seq_development	Prx4	FBgn0040308	462	mE_mRNA_L3_PS1-2	29	5
	FBlc0000102	modENCODE_mRNA-Seq_development	Prx4	FBgn0040308	465	mE_mRNA_L3_PS3-6	30	5
	FBlc0000103	modENCODE_mRNA-Seq_development	Prx4	FBgn0040308	467	mE_mRNA_L3_PS7-9	39	5
	FBlc0000104	modENCODE_mRNA-Seq_development	Prx4	FBgn0040308	510	mE_mRNA_WPP	48	5
	FBlc0000105	modENCODE_mRNA-Seq_development	Prx4	FBgn0040308	580	mE_mRNA_P5	38	5
	FBlc0000106	modENCODE_mRNA-Seq_development	Prx4	FBgn0040308	610	mE_mRNA_P6	56	6
	FBlc0000107	modENCODE_mRNA-Seq_development	Prx4	FBgn0040308	630	mE_mRNA_P8	45	5
	FBlc0000108	modENCODE_mRNA-Seq_development	Prx4	FBgn0040308	640	mE_mRNA_P9-10	36	5
	FBlc0000109	modENCODE_mRNA-Seq_development	Prx4	FBgn0040308	740	mE_mRNA_P15	32	5
	FBlc0000113	modENCODE_mRNA-Seq_development	Prx4	FBgn0040308	810	mE_mRNA_AdM_Ecl_1days	54	6
	FBlc0000114	modENCODE_mRNA-Seq_development	Prx4	FBgn0040308	850	mE_mRNA_AdM_Ecl_5days	69	6
	FBlc0000115	modENCODE_mRNA-Seq_development	Prx4	FBgn0040308	1100	mE_mRNA_AdM_Ecl_30days	76	6
	FBlc0000110	modENCODE_mRNA-Seq_development	Prx4	FBgn0040308	810	mE_mRNA_AdF_Ecl_1days	19	4
	FBlc0000111	modENCODE_mRNA-Seq_development	Prx4	FBgn0040308	850	mE_mRNA_AdF_Ecl_5days	26	5
	FBlc0000112	modENCODE_mRNA-Seq_development	Prx4	FBgn0040308	1100	mE_mRNA_AdF_Ecl_30days	27	5
Fig. S1b	Developmental pattern of IAPs
	#Library Collection ID	Parent Library Name	Gene Symbol	FBgn ID	Category ID	Category Descriptive Name	RPKM Expression Value	Expression Value BinID
	FBlc0000086	modENCODE_mRNA-Seq_development	Diap1	FBgn0260635	40	mE_mRNA_em0-2hr	23	4
	FBlc0000087	modENCODE_mRNA-Seq_development	Diap1	FBgn0260635	170	mE_mRNA_em2-4hr	43	5
	FBlc0000088	modENCODE_mRNA-Seq_development	Diap1	FBgn0260635	280	mE_mRNA_em4-6hr	113	7
	FBlc0000089	modENCODE_mRNA-Seq_development	Diap1	FBgn0260635	310	mE_mRNA_em6-8hr	232	7
	FBlc0000090	modENCODE_mRNA-Seq_development	Diap1	FBgn0260635	320	mE_mRNA_em8-10hr	206	7
	FBlc0000091	modENCODE_mRNA-Seq_development	Diap1	FBgn0260635	340	mE_mRNA_em10-12hr	252	7
	FBlc0000092	modENCODE_mRNA-Seq_development	Diap1	FBgn0260635	360	mE_mRNA_em12-14hr	167	7
	FBlc0000093	modENCODE_mRNA-Seq_development	Diap1	FBgn0260635	380	mE_mRNA_em14-16hr	139	7
	FBlc0000094	modENCODE_mRNA-Seq_development	Diap1	FBgn0260635	391	mE_mRNA_em16-18hr	118	7
	FBlc0000095	modENCODE_mRNA-Seq_development	Diap1	FBgn0260635	392	mE_mRNA_em18-20hr	125	7
	FBlc0000096	modENCODE_mRNA-Seq_development	Diap1	FBgn0260635	393	mE_mRNA_em20-22hr	112	7
	FBlc0000097	modENCODE_mRNA-Seq_development	Diap1	FBgn0260635	394	mE_mRNA_em22-24hr	102	7
	FBlc0000098	modENCODE_mRNA-Seq_development	Diap1	FBgn0260635	410	mE_mRNA_L1	55	6
	FBlc0000099	modENCODE_mRNA-Seq_development	Diap1	FBgn0260635	420	mE_mRNA_L2	33	5
	FBlc0000100	modENCODE_mRNA-Seq_development	Diap1	FBgn0260635	440	mE_mRNA_L3_12hr	29	5
	FBlc0000101	modENCODE_mRNA-Seq_development	Diap1	FBgn0260635	462	mE_mRNA_L3_PS1-2	50	5
	FBlc0000102	modENCODE_mRNA-Seq_development	Diap1	FBgn0260635	465	mE_mRNA_L3_PS3-6	83	6
	FBlc0000103	modENCODE_mRNA-Seq_development	Diap1	FBgn0260635	467	mE_mRNA_L3_PS7-9	129	7
	FBlc0000104	modENCODE_mRNA-Seq_development	Diap1	FBgn0260635	510	mE_mRNA_WPP	152	7
	FBlc0000105	modENCODE_mRNA-Seq_development	Diap1	FBgn0260635	580	mE_mRNA_P5	157	7
	FBlc0000106	modENCODE_mRNA-Seq_development	Diap1	FBgn0260635	610	mE_mRNA_P6	159	7
	FBlc0000107	modENCODE_mRNA-Seq_development	Diap1	FBgn0260635	630	mE_mRNA_P8	157	7
	FBlc0000108	modENCODE_mRNA-Seq_development	Diap1	FBgn0260635	640	mE_mRNA_P9-10	56	6
	FBlc0000109	modENCODE_mRNA-Seq_development	Diap1	FBgn0260635	740	mE_mRNA_P15	68	6
	FBlc0000113	modENCODE_mRNA-Seq_development	Diap1	FBgn0260635	810	mE_mRNA_AdM_Ecl_1days	58	6
	FBlc0000114	modENCODE_mRNA-Seq_development	Diap1	FBgn0260635	850	mE_mRNA_AdM_Ecl_5days	74	6
	FBlc0000115	modENCODE_mRNA-Seq_development	Diap1	FBgn0260635	1100	mE_mRNA_AdM_Ecl_30days	92	6
	FBlc0000110	modENCODE_mRNA-Seq_development	Diap1	FBgn0260635	810	mE_mRNA_AdF_Ecl_1days	51	6
	FBlc0000111	modENCODE_mRNA-Seq_development	Diap1	FBgn0260635	850	mE_mRNA_AdF_Ecl_5days	37	5
	FBlc0000112	modENCODE_mRNA-Seq_development	Diap1	FBgn0260635	1100	mE_mRNA_AdF_Ecl_30days	39	5
	FBlc0000086	modENCODE_mRNA-Seq_development	Diap2	FBgn0015247	40	mE_mRNA_em0-2hr	50	5
	FBlc0000087	modENCODE_mRNA-Seq_development	Diap2	FBgn0015247	170	mE_mRNA_em2-4hr	39	5
	FBlc0000088	modENCODE_mRNA-Seq_development	Diap2	FBgn0015247	280	mE_mRNA_em4-6hr	29	5
	FBlc0000089	modENCODE_mRNA-Seq_development	Diap2	FBgn0015247	310	mE_mRNA_em6-8hr	38	5
	FBlc0000090	modENCODE_mRNA-Seq_development	Diap2	FBgn0015247	320	mE_mRNA_em8-10hr	40	5
	FBlc0000091	modENCODE_mRNA-Seq_development	Diap2	FBgn0015247	340	mE_mRNA_em10-12hr	48	5
	FBlc0000092	modENCODE_mRNA-Seq_development	Diap2	FBgn0015247	360	mE_mRNA_em12-14hr	40	5
	FBlc0000093	modENCODE_mRNA-Seq_development	Diap2	FBgn0015247	380	mE_mRNA_em14-16hr	36	5
	FBlc0000094	modENCODE_mRNA-Seq_development	Diap2	FBgn0015247	391	mE_mRNA_em16-18hr	34	5
	FBlc0000095	modENCODE_mRNA-Seq_development	Diap2	FBgn0015247	392	mE_mRNA_em18-20hr	35	5
	FBlc0000096	modENCODE_mRNA-Seq_development	Diap2	FBgn0015247	393	mE_mRNA_em20-22hr	30	5
	FBlc0000097	modENCODE_mRNA-Seq_development	Diap2	FBgn0015247	394	mE_mRNA_em22-24hr	31	5
	FBlc0000098	modENCODE_mRNA-Seq_development	Diap2	FBgn0015247	410	mE_mRNA_L1	24	4
	FBlc0000099	modENCODE_mRNA-Seq_development	Diap2	FBgn0015247	420	mE_mRNA_L2	19	4
	FBlc0000100	modENCODE_mRNA-Seq_development	Diap2	FBgn0015247	440	mE_mRNA_L3_12hr	16	4
	FBlc0000101	modENCODE_mRNA-Seq_development	Diap2	FBgn0015247	462	mE_mRNA_L3_PS1-2	18	4
	FBlc0000102	modENCODE_mRNA-Seq_development	Diap2	FBgn0015247	465	mE_mRNA_L3_PS3-6	24	4
	FBlc0000103	modENCODE_mRNA-Seq_development	Diap2	FBgn0015247	467	mE_mRNA_L3_PS7-9	27	5
	FBlc0000104	modENCODE_mRNA-Seq_development	Diap2	FBgn0015247	510	mE_mRNA_WPP	23	4
	FBlc0000105	modENCODE_mRNA-Seq_development	Diap2	FBgn0015247	580	mE_mRNA_P5	28	5
	FBlc0000106	modENCODE_mRNA-Seq_development	Diap2	FBgn0015247	610	mE_mRNA_P6	31	5
	FBlc0000107	modENCODE_mRNA-Seq_development	Diap2	FBgn0015247	630	mE_mRNA_P8	38	5
	FBlc0000108	modENCODE_mRNA-Seq_development	Diap2	FBgn0015247	640	mE_mRNA_P9-10	42	5
	FBlc0000109	modENCODE_mRNA-Seq_development	Diap2	FBgn0015247	740	mE_mRNA_P15	33	5
	FBlc0000113	modENCODE_mRNA-Seq_development	Diap2	FBgn0015247	810	mE_mRNA_AdM_Ecl_1days	42	5
	FBlc0000114	modENCODE_mRNA-Seq_development	Diap2	FBgn0015247	850	mE_mRNA_AdM_Ecl_5days	50	5
	FBlc0000115	modENCODE_mRNA-Seq_development	Diap2	FBgn0015247	1100	mE_mRNA_AdM_Ecl_30days	52	6
	FBlc0000110	modENCODE_mRNA-Seq_development	Diap2	FBgn0015247	810	mE_mRNA_AdF_Ecl_1days	35	5
	FBlc0000111	modENCODE_mRNA-Seq_development	Diap2	FBgn0015247	850	mE_mRNA_AdF_Ecl_5days	39	5
	FBlc0000112	modENCODE_mRNA-Seq_development	Diap2	FBgn0015247	1100	mE_mRNA_AdF_Ecl_30days	41	5
	FBlc0000086	modENCODE_mRNA-Seq_development	Det	FBgn0264291	40	mE_mRNA_em0-2hr	35	5
	FBlc0000087	modENCODE_mRNA-Seq_development	Det	FBgn0264291	170	mE_mRNA_em2-4hr	41	5
	FBlc0000088	modENCODE_mRNA-Seq_development	Det	FBgn0264291	280	mE_mRNA_em4-6hr	62	6
	FBlc0000089	modENCODE_mRNA-Seq_development	Det	FBgn0264291	310	mE_mRNA_em6-8hr	54	6
	FBlc0000090	modENCODE_mRNA-Seq_development	Det	FBgn0264291	320	mE_mRNA_em8-10hr	47	5
	FBlc0000091	modENCODE_mRNA-Seq_development	Det	FBgn0264291	340	mE_mRNA_em10-12hr	20	4
	FBlc0000092	modENCODE_mRNA-Seq_development	Det	FBgn0264291	360	mE_mRNA_em12-14hr	16	4
	FBlc0000093	modENCODE_mRNA-Seq_development	Det	FBgn0264291	380	mE_mRNA_em14-16hr	6	3
	FBlc0000094	modENCODE_mRNA-Seq_development	Det	FBgn0264291	391	mE_mRNA_em16-18hr	5	3
	FBlc0000095	modENCODE_mRNA-Seq_development	Det	FBgn0264291	392	mE_mRNA_em18-20hr	2	2
	FBlc0000096	modENCODE_mRNA-Seq_development	Det	FBgn0264291	393	mE_mRNA_em20-22hr	4	3
	FBlc0000097	modENCODE_mRNA-Seq_development	Det	FBgn0264291	394	mE_mRNA_em22-24hr	6	3
	FBlc0000098	modENCODE_mRNA-Seq_development	Det	FBgn0264291	410	mE_mRNA_L1	2	2
	FBlc0000099	modENCODE_mRNA-Seq_development	Det	FBgn0264291	420	mE_mRNA_L2	2	2
	FBlc0000100	modENCODE_mRNA-Seq_development	Det	FBgn0264291	440	mE_mRNA_L3_12hr	3	2
	FBlc0000101	modENCODE_mRNA-Seq_development	Det	FBgn0264291	462	mE_mRNA_L3_PS1-2	6	3
	FBlc0000102	modENCODE_mRNA-Seq_development	Det	FBgn0264291	465	mE_mRNA_L3_PS3-6	7	3
	FBlc0000103	modENCODE_mRNA-Seq_development	Det	FBgn0264291	467	mE_mRNA_L3_PS7-9	11	4
	FBlc0000104	modENCODE_mRNA-Seq_development	Det	FBgn0264291	510	mE_mRNA_WPP	10	3
	FBlc0000105	modENCODE_mRNA-Seq_development	Det	FBgn0264291	580	mE_mRNA_P5	15	4
	FBlc0000106	modENCODE_mRNA-Seq_development	Det	FBgn0264291	610	mE_mRNA_P6	13	4
	FBlc0000107	modENCODE_mRNA-Seq_development	Det	FBgn0264291	630	mE_mRNA_P8	6	3
	FBlc0000108	modENCODE_mRNA-Seq_development	Det	FBgn0264291	640	mE_mRNA_P9-10	3	2
	FBlc0000109	modENCODE_mRNA-Seq_development	Det	FBgn0264291	740	mE_mRNA_P15	2	2
	FBlc0000113	modENCODE_mRNA-Seq_development	Det	FBgn0264291	810	mE_mRNA_AdM_Ecl_1days	3	2
	FBlc0000114	modENCODE_mRNA-Seq_development	Det	FBgn0264291	850	mE_mRNA_AdM_Ecl_5days	5	3
	FBlc0000115	modENCODE_mRNA-Seq_development	Det	FBgn0264291	1100	mE_mRNA_AdM_Ecl_30days	5	3
	FBlc0000110	modENCODE_mRNA-Seq_development	Det	FBgn0264291	810	mE_mRNA_AdF_Ecl_1days	6	3
	FBlc0000111	modENCODE_mRNA-Seq_development	Det	FBgn0264291	850	mE_mRNA_AdF_Ecl_5days	23	4
	FBlc0000112	modENCODE_mRNA-Seq_development	Det	FBgn0264291	1100	mE_mRNA_AdF_Ecl_30days	24	4
	FBlc0000086	modENCODE_mRNA-Seq_development	Bruce	FBgn0266717	40	mE_mRNA_em0-2hr	20	4
	FBlc0000087	modENCODE_mRNA-Seq_development	Bruce	FBgn0266717	170	mE_mRNA_em2-4hr	8	3
	FBlc0000088	modENCODE_mRNA-Seq_development	Bruce	FBgn0266717	280	mE_mRNA_em4-6hr	16	4
	FBlc0000089	modENCODE_mRNA-Seq_development	Bruce	FBgn0266717	310	mE_mRNA_em6-8hr	19	4
	FBlc0000090	modENCODE_mRNA-Seq_development	Bruce	FBgn0266717	320	mE_mRNA_em8-10hr	15	4
	FBlc0000091	modENCODE_mRNA-Seq_development	Bruce	FBgn0266717	340	mE_mRNA_em10-12hr	7	3
	FBlc0000092	modENCODE_mRNA-Seq_development	Bruce	FBgn0266717	360	mE_mRNA_em12-14hr	16	4
	FBlc0000093	modENCODE_mRNA-Seq_development	Bruce	FBgn0266717	380	mE_mRNA_em14-16hr	12	4
	FBlc0000094	modENCODE_mRNA-Seq_development	Bruce	FBgn0266717	391	mE_mRNA_em16-18hr	11	4
	FBlc0000095	modENCODE_mRNA-Seq_development	Bruce	FBgn0266717	392	mE_mRNA_em18-20hr	10	3
	FBlc0000096	modENCODE_mRNA-Seq_development	Bruce	FBgn0266717	393	mE_mRNA_em20-22hr	10	3
	FBlc0000097	modENCODE_mRNA-Seq_development	Bruce	FBgn0266717	394	mE_mRNA_em22-24hr	11	4
	FBlc0000098	modENCODE_mRNA-Seq_development	Bruce	FBgn0266717	410	mE_mRNA_L1	12	4
	FBlc0000099	modENCODE_mRNA-Seq_development	Bruce	FBgn0266717	420	mE_mRNA_L2	9	3
	FBlc0000100	modENCODE_mRNA-Seq_development	Bruce	FBgn0266717	440	mE_mRNA_L3_12hr	10	3
	FBlc0000101	modENCODE_mRNA-Seq_development	Bruce	FBgn0266717	462	mE_mRNA_L3_PS1-2	7	3
	FBlc0000102	modENCODE_mRNA-Seq_development	Bruce	FBgn0266717	465	mE_mRNA_L3_PS3-6	16	4
	FBlc0000103	modENCODE_mRNA-Seq_development	Bruce	FBgn0266717	467	mE_mRNA_L3_PS7-9	17	4
	FBlc0000104	modENCODE_mRNA-Seq_development	Bruce	FBgn0266717	510	mE_mRNA_WPP	16	4
	FBlc0000105	modENCODE_mRNA-Seq_development	Bruce	FBgn0266717	580	mE_mRNA_P5	15	4
	FBlc0000106	modENCODE_mRNA-Seq_development	Bruce	FBgn0266717	610	mE_mRNA_P6	21	4
	FBlc0000107	modENCODE_mRNA-Seq_development	Bruce	FBgn0266717	630	mE_mRNA_P8	17	4
	FBlc0000108	modENCODE_mRNA-Seq_development	Bruce	FBgn0266717	640	mE_mRNA_P9-10	12	4
	FBlc0000109	modENCODE_mRNA-Seq_development	Bruce	FBgn0266717	740	mE_mRNA_P15	12	4
	FBlc0000113	modENCODE_mRNA-Seq_development	Bruce	FBgn0266717	810	mE_mRNA_AdM_Ecl_1days	19	4
	FBlc0000114	modENCODE_mRNA-Seq_development	Bruce	FBgn0266717	850	mE_mRNA_AdM_Ecl_5days	22	4
	FBlc0000115	modENCODE_mRNA-Seq_development	Bruce	FBgn0266717	1100	mE_mRNA_AdM_Ecl_30days	22	4
	FBlc0000110	modENCODE_mRNA-Seq_development	Bruce	FBgn0266717	810	mE_mRNA_AdF_Ecl_1days	14	4
	FBlc0000111	modENCODE_mRNA-Seq_development	Bruce	FBgn0266717	850	mE_mRNA_AdF_Ecl_5days	20	4
	FBlc0000112	modENCODE_mRNA-Seq_development	Bruce	FBgn0266717	1100	mE_mRNA_AdF_Ecl_30days	20	4
Fig. S1c	mRNA/rp49
	time (h AEL)	Diap1			average	STDEV	rpr			average	STDEV	hid			average	STDEV	grim			average	STDEV
	96	0.0208288	0.0182431	0.019986	0.0196859	0.00131871	0.000514643	0.000498457	0.00050655	0.00050655	8.09336e-06	0.000720512	0.000729544	0.000725028	0.000725028	4.51612e-06	0.000581242	0.000585582	0.000631452	0.000599425	2.78203e-05
	98	0.00784616	0.00757782	0.00728654	0.00757017	0.000279889	0.000574433	0.000522092	0.000548262	0.000548262	2.61702e-05	0.000449036	0.000384968	0.000417002	0.000417002	3.2034e-05	0.000320436	0.000320091	0.00037258	0.000337702	3.02059e-05
	100	0.0144433	0.0123043	0.0130754	0.0132744	0.00108329	0.000455088	0.000600299	0.000527693	0.000527693	7.26052e-05	0.000643635	0.000550871	0.000597253	0.000597253	4.63822e-05	0.000822082	0.00070838	0.000751425	0.000760629	5.74069e-05
	102	0.0145919	0.0151638	0.0160698	0.0152752	0.000745218	0.000254818	0.000342298	0.000298558	0.000298558	4.37397e-05	0.000333245	0.000315269	0.000324257	0.000324257	8.98756e-06	0.000291652	0.000362648	0.00032376	0.00032602	3.55522e-05
	104	0.00786082	0.00887189	0.00751432	0.00808235	0.000705376	0.000990454	0.00107602	0.00103324	0.00103324	4.27826e-05	0.000677799	0.000758475	0.000718137	0.000718137	4.0338e-05	0.000396044	0.000402166	0.000489558	0.000429256	5.23126e-05
	106	0.044544	0.0455021	0.0430844	0.0443768	0.00121753	0.00138229	0.00115584	0.00126907	0.00126907	0.000113228	0.00128475	0.00140408	0.00134441	0.00134441	5.96643e-05	0.000739064	0.000798835	0.000772181	0.000770027	2.99436e-05
	108	0.035101	0.0358149	0.0361066	0.0356741	0.000517373	0.00115631	0.00132468	0.0012405	0.0012405	8.41878e-05	0.00126227	0.00129293	0.0012776	0.0012776	1.53315e-05	0.00130632	0.00134539	0.00117873	0.00127682	8.71598e-05
	110	0.0528015	0.0513693	0.0511198	0.0517635	0.000907515	0.00156502	0.001458	0.00151151	0.00151151	5.35124e-05	0.00128232	0.00127993	0.00128112	0.00128112	1.19526e-06	0.00211117	0.00219872	0.00217431	0.0021614	4.51781e-05
	112	0.052606	0.0510005	0.0519436	0.05185	0.000806811	0.0034963	0.00301016	0.00325323	0.00325323	0.000243068	0.00216302	0.00193445	0.00204874	0.00204874	0.000114286	0.00247429	0.00244713	0.00236533	0.00242892	5.6719e-05
	114	0.0277064	0.026378	0.0263452	0.0268099	0.000776593	0.000952568	0.000528653	0.00074061	0.00074061	0.000211957	0.000685267	0.000542385	0.000613826	0.000613826	7.14406e-05	0.000751532	0.000701082	0.000648182	0.000700265	5.16797e-05
	wpp	0.0324109	0.0311379	0.0325642	0.0320377	0.000782979	0.000986658	0.00116886	0.00107776	0.00107776	9.10993e-05	0.00134821	0.00147585	0.00141203	0.00141203	6.38152e-05	0.00274796	0.00284038	0.00261633	0.00273489	0.000112599
	pp2	0.0520835	0.0501697	0.0508681	0.0510404	0.000968505	0.00424333	0.00414767	0.0041955	0.0041955	4.78303e-05	0.00194215	0.00196669	0.00195442	0.00195442	1.2268e-05	0.0035199	0.00350096	0.00339144	0.00347076	6.93437e-05
	pp4	0.0600741	0.0396331	0.0397859	0.0464977	0.0117578	0.00369066	0.00372284	0.00370675	0.00370675	1.60916e-05	0.00187197	0.00166812	0.00177004	0.00177004	0.000101927	0.00225314	0.00222499	0.00200017	0.00215943	0.000138643
	pp6	0.0116035	0.00987721	0.0103074	0.010596	0.000898603	0.0215553	0.0198368	0.020696	0.020696	0.000859276	0.00354428	0.00360495	0.00357462	0.00357462	3.03342e-05	0.00234726	0.00212118	0.00221952	0.00222932	0.000113359
	pp8	0.0100926	0.0105694	0.00882311	0.00982837	0.000902624	0.0154108	0.0155445	0.0154776	0.0154776	6.68529e-05	0.00558632	0.00615484	0.00587058	0.00587058	0.000284258	0.00465922	0.00431669	0.00420209	0.00439266	0.000237846
Fig. S1d	Pupation rate (percentage)
	time (h AEL)	tub>wt			average	tub>CtBP-i			average
	120	26.087	6.77966	0	10.9555	0	0	0	0
	132	91.3043	45.7627	7.59494	48.2207	0	0	0	0
	144	100	86.4407	39.2405	75.2271	0	0	0	0
	156	100	100	79.7468	93.2489	21.875	0	26.4368	16.1039
	168	100	100	100	100	31.25	1.02041	44.8276	25.6993
	180	100	100	100	100	31.25	4.08163	45.977	27.1029
	192	100	100	100	100	31.25	10.2041	47.1264	29.5268
	204	100	100	100	100	31.25	15.3061	48.2759	31.6107
	216	100	100	100	100	31.25	16.3265	48.2759	31.9508
	228	100	100	100	100	31.25	16.3265	48.2759	31.9508
	240	100	100	100	100	31.25	16.3265	48.2759	31.9508
Fig. S1e	Lethality rate (percentage)
		Lavar			average	STDEV	t test	Pupa			average	STDEV	t test
	tub>wt	0	0	0	0	0	0.00180354	0	0	0	0	0	0.0257763
	tub>CtBP-i	68.75	83.6735	51.7241	68.0492	15.9862		31.25	16.3265	48.2759	31.9508	15.9862
Fig. S1g		tub>wt										average	STDEV	tub>CtBP-i										average	STDEV	t test
	length	2989.06	3111.93	2819.49	2960.15	2997.21	3015.28	3091.51	2809.61	2866.75	2910.74	2957.17	104.915	3034.66	3376.1	3150.59	3697.41	3483.39	3403.49	3078.06	3683.96	3375.6	3260.57	3354.38	229.776	9.84891e-05
	weight	1192.31	1277	1045	1134	945	1218	1088	977	1311	845	1103.23	151.546	1436.36	1548	1267.5	1687	1321.5	1502	1789	1486	1210	1478	1472.54	178.887	9.6691e-05
Fig. S1h	Caspase 3 activity (U/μg)
	ppl>wt			average	STDEV	ppl>CtBP-i			average	STDEV	t test
	802.601	788.797	837.872	809.757	25.3083	1160.06	1164.82	1221.69	1182.19	34.291	0.000111071

## Sheet: Fig S2
Fig. S2c	mRNA/control
		EW			average	STDEV	t test	LW			average	STDEV	t test	WPP			average	STDEV	t test
	CtBP	0.267402	0.286733	0.277068	0.277068	0.0096655	2.12933e-08	0.134128	0.586585	0.360357	0.360357	0.226229	0.00805998	0.17255	0.36625	0.289609	0.276136	0.0975503	0.000211285
	EcR	0.947807	0.878995	0.913401	0.913401	0.034406	0.0120666	0.930081	1.29012	1.1101	1.1101	0.180022	0.349177	0.419167	0.374166	0.256861	0.350065	0.0837942	0.000177586
	USP	0.749192	1.32992	1.65901	1.24604	0.46067	0.407286	0.859048	1.77647	1.38683	1.34078	0.460442	0.269125	0.476562	0.516269	0.777466	0.590099	0.163475	0.0122241
	E75	0.9674	1.31341	1.03427	1.10503	0.183539	0.37772	0.658232	1.07367	1.68438	1.13876	0.516162	0.665702	0.576569	0.40704	0.382133	0.455247	0.105803	0.000874076
	Br-C	1.09983	0.869961	0.984894	0.984894	0.114933	0.831078	0.870608	1.65346	0.892571	1.13888	0.445774	0.6181	0.382816	0.530805	0.518036	0.477219	0.0820043	0.000382468
	E93	4.95513	6.01016	3.9001	4.95513	1.05503	0.00290131	2.70832	3.40277	4.09722	3.40277	0.694452	0.00389962	1.85541	0.99175	0.916053	1.2544	0.521861	0.446007
	Hr3	0.27482	1.84473	1.92578	1.34844	0.930668	0.552021	0.9146	1.08847	1.96296	1.32201	0.561844	0.377053	0.182763	1.42263	0.161981	0.589124	0.72191	0.380041
	Ftz-F1	2.90006	1.54728	1.45581	1.96772	0.808727	0.10692	1.15177	1.46102	0.574127	1.0623	0.450163	0.822329	1.30603	1.08267	0.767515	1.05207	0.270558	0.755618
	Met	0.730519	0.688724	1.20893	0.876056	0.28903	0.498885	1.24347	1.82935	0.452917	1.17524	0.690746	0.68305	0.316155	0.51727	0.695587	0.509671	0.18983	0.0110418
	Gce	0.759946	0.423822	1.04256	0.742109	0.309753	0.222746	0.426552	1.79334	1.1492	1.12303	0.68377	0.770874	0.286759	0.351611	0.974105	0.537492	0.379506	0.10239
	Kr-h1	0.625502	1.10418	0.877835	0.869173	0.239457	0.397576	0.394572	0.676405	0.958238	0.676405	0.281833	0.117625	0.519232	0.579423	0.636174	0.578276	0.0584794	0.000236307
Fig. S2d	mRNA/control
		EW			average	STDEV	t test	LW			average	STDEV	t test	WPP			average	STDEV	t test
	Atg1	0.468081	1.19548	0.881306	0.848289	0.364822	0.511202	0.763197	0.942798	1.22517	0.977055	0.232883	0.87278	0.193077	0.5812	0.589843	0.454707	0.226619	0.0140576
	Atg5	0.879136	1.83696	1.44214	1.38608	0.481365	0.237114	1.39236	1.92809	0.931316	1.41725	0.498851	0.220991	1.26648	0.89948	1.64124	1.26907	0.370889	0.277295
	Atg6	1.30076	1.75513	1.16277	1.40622	0.309942	0.0857186	0.977215	0.616786	1.02252	0.872175	0.222331	0.375705	0.933203	1.41157	0.858229	1.06767	0.30018	0.716106
	Atg8	1.06426	1.64592	1.01213	1.24077	0.351836	0.301514	1.22147	0.974036	1.28632	1.16061	0.164797	0.166679	0.59127	1.00188	1.13592	0.909688	0.283786	0.610832
	rpr	7.33869	12.6982	11.7329	10.5899	2.85672	0.004355	7.89381	4.9706	5.71131	6.19191	1.51971	0.00408478	2.45338	2.87415	2.66377	2.66377	0.210384	0.000164555
	hid	3.51205	3.7106	3.43507	3.55258	0.142164	6.37035e-06	2.31323	2.7177	2.51546	2.51546	0.202237	0.000203315	0.52642	0.908708	1.93028	1.1218	0.725785	0.785746
	grim	3.5997	3.1914	4.87428	3.88846	0.877814	0.0046837	0.806904	0.828017	0.996215	0.877045	0.103742	0.109341	0.990148	1.2193	1.15056	1.12	0.117592	0.151872
	dronc	1.32258	2.3585	1.81606	1.83238	0.518153	0.0496944	1.28618	1.18242	0.921277	1.12996	0.188021	0.29734	1.02193	1.12233	0.98317	1.04248	0.0718175	0.363535
	drice	1.19716	1.91285	1.88588	1.6653	0.405645	0.0468326	1.39056	1.72168	1.06116	1.39113	0.330259	0.109527	0.694006	0.914741	1.19965	0.936132	0.2535	0.685082
	Diap1	1.2468	1.96309	1.86277	1.69089	0.38785	0.0367402	1.13727	1.42472	1.0916	1.21787	0.180595	0.10489	0.900311	1.01665	0.903698	0.940221	0.0662147	0.192931
	Idh3b	0.625502	1.10418	0.877835	0.869173	0.239457	0.397576	0.394572	0.676405	0.958238	0.676405	0.281833	0.117625	0.519232	0.579423	0.636174	0.578276	0.0584794	0.000236307
Fig. S2g'	Fluorescence intensity (P boundary/A boundary)
		wt				average	STDEV	ANOVA	CtBP-i				average	STDEV	ANOVA	UAS-E93				average	STDEV	ANOVA	CtBP-i&E93-i				average	STDEV	ANOVA	CtBP-i&UAS-Diap1				average	STDEV	ANOVA
	TUNEL	1.0937	1.0621	0.9877	0.9973	1.0352	0.0511159	a	3.7703	3.2184	2.9783	3.5762	3.3858	0.355045	d	5.372	5.7962	4.815	5.5569	5.38502	0.417813	e	1.9278	2.0547	2.0358	2.1469	2.0413	0.0898952	c	1.5237	1.4963	1.6539	1.5428	1.55417	0.0691682	b

## Sheet: Fig S3
Fig. S3a	mRNA/Ctrl
		Ctrl			average	STDEV	20E			average	STDEV	MTA			average	STDEV	20E+MTA			average	STDEV	t test (20E vs 20E+MTA)	PU139			average	STDEV	20E+PU139			average	STDEV	t test (20E vs 20E+PU139)
	E93	1.15216	1.44238	0.405458	1	0.534946	13.6286	15.4389	14.5337	14.5337	0.90512	4.62656	0.695032	0.611472	1.97769	2.29437	12.8886	14.9117	16.9347	14.9117	2.02303	0.782418	3.18595	0.884911	0.900149	1.657	1.32413	3.51143	4.44605	2.57681	3.51143	0.934617	0.000125509
Fig. S3c	mRNA/rp49
	time (h AEL)	Rpd3 (HDAC1)			average	STDEV	HDAC3			average	STDEV	HDAC4			average	STDEV	HDAC6			average	STDEV	HDACX			average	STDEV	Sir2			average	STDEV	Sirt2			average	STDEV	Sirt4			average	STDEV	Sirt6			average	STDEV	Sirt7
	96	0.049786	0.050088	0.049487	0.049787	0.000300501	0.004931	0.005571	0.005737	0.005413	0.000425596	0.001106	0.000988	0.001238	0.00111067	0.000125065	0.31563	0.265912	0.374645	0.318729	0.0544327	0.000406	0.000319	0.000517	0.000414	9.92421e-05	0.002891	0.002803	0.002982	0.002892	8.95042e-05	0.067089	0.065743	0.068464	0.0670987	0.00136053	0.002683	0.002989	0.002408	0.00269333	0.000290638	0.003311	0.003509	0.003125	0.003315	0.000192031	0.019216	0.018642	0.019807
	98	0.042005	0.043687	0.040387	0.0420263	0.0016501	0.003084	0.004014	0.003783	0.003627	0.000484228	0.000689	0.000764	0.000622	0.000691667	7.10375e-05	0.444879	0.430949	0.459258	0.445029	0.0141551	0.000238	0.000346	0.000163	0.000249	9.19946e-05	0.001803	0.00184	0.001767	0.00180333	3.65011e-05	0.041238	0.043987	0.038661	0.0412953	0.00266346	0.001403	0.001429	0.001377	0.001403	2.6e-05	0.003391	0.003378	0.003405	0.00339133	1.35031e-05	0.011047	0.011245	0.010852
	100	0.059517	0.05939	0.059644	0.059517	0.000127	0.00571	0.005633	0.005246	0.00552967	0.000248661	0.000711	0.000602	0.000841	0.000718	0.000119654	0.448936	0.460666	0.437505	0.449036	0.0115808	0.001265	0.001147	0.001394	0.00126867	0.000123541	0.002246	0.001981	0.002547	0.002258	0.000283191	0.073042	0.068963	0.077362	0.0731223	0.00420008	0.002464	0.002369	0.002562	0.002465	9.65039e-05	0.003608	0.003481	0.00374	0.00360967	0.000129508	0.02015	0.019831	0.020474
	102	0.041413	0.041086	0.041742	0.0414137	0.000328001	0.005325	0.005383	0.004322	0.00501	0.000596531	0.000816	0.001098	0.000606	0.00084	0.000246876	0.418709	0.432832	0.405046	0.418862	0.0138936	0.000721	0.000703	0.00074	0.000721333	1.85023e-05	0.002203	0.002016	0.002408	0.002209	0.000196069	0.03827	0.037773	0.038773	0.038272	0.000500003	0.00147	0.001387	0.001558	0.00147167	8.55122e-05	0.002475	0.002315	0.002646	0.00247867	0.00016553	0.009757	0.010089	0.009436
	104	0.073776	0.075157	0.07242	0.0737843	0.00136852	0.002804	0.003269	0.00315	0.00307433	0.000241558	0.001131	0.001305	0.00098	0.00113867	0.000162636	0.35541	0.353408	0.357424	0.355414	0.002008	0.000535	0.000667	0.000428	0.000543333	0.000119718	0.00332	0.003162	0.003486	0.00332267	0.000162016	0.017454	0.017486	0.017422	0.017454	3.2e-05	0.001473	0.001237	0.001754	0.001488	0.000258826	0.004921	0.005179	0.004676	0.00492533	0.000251528	0.005311	0.005229	0.005394
	106	0.112096	0.114148	0.110081	0.112108	0.00203353	0.007279	0.007857	0.0077	0.007612	0.00029888	0.002686	0.003026	0.002385	0.002699	0.000320698	0.586192	0.563335	0.609978	0.586502	0.023323	0.001649	0.001492	0.001823	0.00165467	0.000165573	0.005242	0.005431	0.005059	0.005244	0.000186008	0.06857	0.068002	0.069142	0.0685713	0.000570001	0.004	0.003939	0.004062	0.00400033	6.15007e-05	0.005059	0.004572	0.005598	0.00507633	0.00051322	0.021654	0.020462	0.022915
	108	0.078333	0.082482	0.074392	0.0784023	0.00404545	0.006416	0.006466	0.007445	0.00677567	0.000580199	0.00232	0.002319	0.002321	0.00232	1e-06	0.410471	0.428685	0.39303	0.410729	0.0178289	0.000716	0.001264	0.000406	0.000795333	0.000434467	0.003579	0.003842	0.003334	0.003585	0.000254053	0.082983	0.083652	0.08232	0.082985	0.000666002	0.003421	0.003677	0.003183	0.003427	0.000247055	0.005262	0.006719	0.004122	0.00536767	0.00130172	0.022742	0.021903	0.023613
	110	0.084259	0.087451	0.081182	0.0842973	0.00313468	0.008733	0.007764	0.00828	0.008259	0.000484841	0.001629	0.001354	0.00196	0.00164767	0.000303431	0.629803	0.610526	0.649687	0.630005	0.0195813	0.001217	0.001087	0.001363	0.00122233	0.000138077	0.005188	0.005461	0.004928	0.00519233	0.000266526	0.182241	0.183209	0.181277	0.182242	0.000966001	0.004235	0.004531	0.003957	0.004241	0.000287047	0.005276	0.005331	0.005222	0.00527633	5.45008e-05	0.044732	0.046059	0.043442
	112	0.170463	0.172361	0.168585	0.17047	0.00188801	0.006121	0.006479	0.006759	0.006453	0.000319794	0.001847	0.001818	0.001876	0.001847	2.9e-05	0.396275	0.39987	0.392712	0.396286	0.00357901	0.002151	0.001987	0.002328	0.00215533	0.000170541	0.006245	0.006091	0.006403	0.00624633	0.000156004	0.157682	0.151803	0.16379	0.157758	0.00599386	0.003626	0.003441	0.003821	0.00362933	0.000190022	0.008199	0.00818	0.008218	0.008199	1.9e-05	0.040202	0.039077	0.04136
	114	0.060641	0.062108	0.059208	0.0606523	0.00145003	0.005347	0.002898	0.002789	0.003678	0.00144642	0.000411	0.000483	0.00035	0.000414667	6.65758e-05	0.360892	0.348418	0.373812	0.361041	0.0126977	0.000873	0.000973	0.000783	0.000876333	9.50438e-05	0.002492	0.002486	0.002498	0.002492	6e-06	0.064393	0.062466	0.066379	0.0644127	0.00195657	0.002628	0.002688	0.002569	0.00262833	5.95007e-05	0.002642	0.002469	0.002827	0.002646	0.000179034	0.017502	0.017836	0.017174
	wpp	0.077034	0.081263	0.073025	0.0771073	0.00411949	0.006035	0.003958	0.003996	0.004663	0.00118834	0.001094	0.000885	0.001353	0.00111067	0.000234445	0.500206	0.498152	0.502268	0.500209	0.002058	0.003013	0.003301	0.00275	0.00302133	0.000275595	0.003678	0.003282	0.004122	0.003694	0.000420229	0.182047	0.179863	0.184256	0.182055	0.00219651	0.004882	0.005116	0.004659	0.00488567	0.000228522	0.004337	0.004317	0.004357	0.004337	2e-05	0.040315	0.04044	0.040189
	pp2	0.102709	0.104948	0.100518	0.102725	0.00221504	0.008621	0.006319	0.007145	0.00736167	0.00116619	0.001437	0.000921	0.002243	0.00153367	0.00066628	0.871286	0.84794	0.895275	0.8715	0.0236682	0.002236	0.002187	0.002285	0.002236	4.9e-05	0.004921	0.004835	0.005008	0.00492133	8.65005e-05	0.201096	0.209368	0.19315	0.201205	0.00810955	0.005797	0.005745	0.005849	0.005797	5.2e-05	0.005972	0.006213	0.00574	0.005975	0.000236514	0.052796	0.053347	0.052251
	pp4	0.143224	0.12807	0.160172	0.143822	0.0160594	0.001526	0.002874	0.001679	0.00202633	0.000738076	0.00367	0.003989	0.003375	0.003678	0.000307078	0.746316	0.754104	0.738607	0.746342	0.00774853	0.001457	0.001288	0.001648	0.00146433	0.000180112	0.005805	0.006539	0.005152	0.005832	0.000693894	0.162955	0.157164	0.16896	0.163026	0.00589832	0.007357	0.008278	0.006538	0.007391	0.000870498	0.008287	0.007892	0.008701	0.00829333	0.000404537	0.040132	0.039605	0.040666
	pp6	0.090405	0.101127	0.080819	0.0907837	0.0101593	0.004401	0.003093	0.003462	0.003652	0.000674382	0.003831	0.003292	0.004459	0.00386067	0.000584065	0.412697	0.413769	0.411629	0.412698	0.00107	0.002038	0.00284	0.001463	0.00211367	0.000691611	0.00356	0.003863	0.003281	0.003568	0.000291082	0.046424	0.037041	0.058184	0.0472163	0.0105937	0.003666	0.003724	0.003608	0.003666	5.8e-05	0.015079	0.016294	0.013955	0.0151093	0.00116979	0.023512	0.024366	0.022687
	pp8	0.107076	0.113638	0.100893	0.107202	0.00637344	0.003098	0.003246	0.003951	0.00343167	0.000455803	0.012625	0.013508	0.0118	0.0126443	0.000854164	0.449002	0.453869	0.444188	0.44902	0.00484052	0.001597	0.001909	0.001336	0.001614	0.000286878	0.007346	0.00695	0.007765	0.00735367	0.000407554	0.115825	0.114803	0.116856	0.115828	0.0010265	0.005274	0.004843	0.005744	0.005287	0.000450641	0.037232	0.035966	0.038542	0.0372467	0.00128806	0.04755	0.045576	0.049611
Fig. S3d	mRNA/rp49
	time (h AEL)	E93B			average	STDEV	CtBP			average	STDEV	HDAC3			average	STDEV	P300			average	STDEV
	96	4.15656e-05	5.56806e-05	4.86231e-05	4.86231e-05	7.05752e-06	0.0241014	0.0308715	0.0274865	0.0274865	0.00338506	0.00493082	0.00557118	0.00573694	0.00541298	0.000425711	0.00210127	0.00257003	0.00231811	0.00232981	0.000234599
	98	1.4994e-05	2.70433e-05	2.10186e-05	2.10186e-05	6.02465e-06	0.0158149	0.0177408	0.0167779	0.0167779	0.00096296	0.00308409	0.00401419	0.00378297	0.00362708	0.000484251	0.000515411	0.000546747	0.000666707	0.000576288	7.98572e-05
	100	6.14857e-05	3.68116e-05	4.91487e-05	4.91487e-05	1.2337e-05	0.0163606	0.0162227	0.0162917	0.0162917	6.89461e-05	0.00570999	0.00563261	0.00524602	0.00552954	0.000248561	0.000749321	0.000975067	0.000694395	0.000806261	0.000148747
	102	0.000120043	6.96373e-05	9.48403e-05	9.48403e-05	2.5203e-05	0.0242481	0.0225303	0.0233892	0.0233892	0.0008589	0.0053254	0.00538261	0.00432213	0.00501005	0.000596442	0.00113053	0.000941445	0.000966713	0.0010129	0.000102655
	104	2.6008e-05	4.04992e-05	3.32536e-05	3.32536e-05	7.24561e-06	0.0326534	0.0263381	0.0294958	0.0294958	0.00315766	0.0028042	0.00326937	0.00314997	0.00307451	0.000241591	0.000648344	0.000541261	0.000608493	0.000599366	5.41218e-05
	106	5.14189e-05	8.73874e-05	6.94031e-05	6.94031e-05	1.79843e-05	0.0501479	0.0451242	0.0476361	0.0476361	0.00251187	0.00727923	0.00785745	0.00770049	0.00761239	0.000299007	0.00165274	0.0015353	0.00166201	0.00161668	7.06302e-05
	108	9.67994e-05	7.49067e-05	8.5853e-05	8.5853e-05	1.09463e-05	0.0323068	0.037654	0.0349804	0.0349804	0.00267363	0.00641633	0.00646649	0.00744505	0.00677596	0.000579996	0.000974005	0.00078931	0.00110688	0.000956732	0.00015949
	110	8.62711e-05	8.78232e-05	8.70471e-05	8.70471e-05	7.76027e-07	0.0414853	0.0393383	0.0404118	0.0404118	0.0010735	0.00873287	0.00776424	0.00827966	0.00825892	0.000484647	0.00118378	0.000956311	0.000958157	0.00103275	0.0001308
	112	0.000377627	0.000367995	0.000372811	0.000372811	4.81603e-06	0.0422047	0.0449402	0.0435724	0.0435724	0.00136772	0.00612074	0.00647927	0.00675925	0.00645308	0.000320059	0.000558496	0.000516836	0.000800891	0.000625408	0.000153394
	114	8.32625e-05	0.000100926	9.20945e-05	9.20945e-05	8.83199e-06	0.0250762	0.0185576	0.0218169	0.0218169	0.00325929	0.00534653	0.00289753	0.00278887	0.00367764	0.00144632	0.000268131	0.000161704	0.000248753	0.000226196	5.66858e-05
	wpp	0.000872054	0.000613795	0.000742924	0.000742924	0.00012913	0.029447	0.0335417	0.0314943	0.0314943	0.00204737	0.00603484	0.00395844	0.00399628	0.00466319	0.00118804	0.000467113	0.000499608	0.000496261	0.000487661	1.78733e-05
	pp2	0.00100685	0.000918247	0.000962548	0.000962548	4.43013e-05	0.0495677	0.0537025	0.0516351	0.0516351	0.00206742	0.00862081	0.00631862	0.00714489	0.00736144	0.00116627	0.000894263	0.00085383	0.000827673	0.000858588	3.3549e-05
	pp4	0.00159161	0.00181791	0.00170476	0.00170476	0.00011315	0.0365204	0.0359468	0.0362336	0.0362336	0.00028681	0.00152603	0.00287381	0.00167936	0.0020264	0.000737872	0.000685711	0.000663508	0.000830695	0.000726638	9.07972e-05
	pp6	0.00161033	0.00181019	0.00171026	0.00171026	9.99272e-05	0.0164667	0.0140161	0.0152414	0.0152414	0.00122528	0.00440107	0.00309296	0.00346198	0.003652	0.000674442	0.00108186	0.000796866	0.00131009	0.00106294	0.000257137
	pp8	0.00269809	0.00247597	0.00258703	0.00258703	0.000111062	0.0146969	0.0166869	0.0156919	0.0156919	0.000995005	0.00309756	0.00324618	0.00395142	0.00343172	0.000456166	0.0025219	0.00217697	0.00221678	0.00230522	0.000188703
[truncated: 2 more columns]

[truncated: 9 more sheets: Fig S4, Fig S5, Fig S6, Fig S7, Fig S8, Fig S9, Fig S10, Fig S12, Fig S13]
